# Supplementary material for: Identifying Differentially Expressed MicroRNAs, Target Genes, and Key Pathways Deregulated in Patients with Liver Diseases
Source: Int J Mol Sci. 2020 Oct 6;21(19):7368. doi: 10.3390/ijms21197368 (PMC7582243; doi:10.3390/ijms21197368)
Supplement: Supplementary file 1 [file ijms-21-07368-s001.xlsx]

## Sheet: S1
The expression of 472 miRNAs in 125 explanted livers from subjects with six different liver pathologies (HCV, AIH, ALD, PSC, PBC, WD), and from normal functional state control livers using RT-qPCR
Study group	Child-Pugh score	hsa-miR-96	hsa-let-7a	hsa-let-7c	hsa-let-7f	hsa-miR-10a	hsa-miR-15a	hsa-miR-15b	hsa-miR-16	hsa-miR-19a	hsa-miR-19b	hsa-miR-21	hsa-miR-22	hsa-miR-23a	hsa-miR-23b	hsa-miR-24	hsa-miR-25	hsa-miR-26a	hsa-miR-26b	hsa-miR-27a	hsa-miR-27b	hsa-miR-28	hsa-miR-29b	hsa-miR-30c	hsa-miR-34a	hsa-miR-34c	hsa-miR-92a	hsa-miR-95	hsa-miR-99a	hsa-miR-99b	hsa-miR-100	hsa-miR-103	hsa-miR-106b	hsa-miR-107	hsa-miR-125b	hsa-miR-127	hsa-miR-130a	hsa-miR-130b	hsa-miR-132	hsa-miR-135a	hsa-miR-141	hsa-miR-142-3p	hsa-miR-146a	hsa-miR-148a	hsa-miR-148b	hsa-miR-150	hsa-miR-152	hsa-miR-181a	hsa-miR-181c
ALK_163	A	0	0.00118798	0.000542894	0.000973871	0.00145125	0.00192776	0.00699303	0.927171	0.263413	1.52599	0.070248	0.0104876	0	0.00124908	0.424366	0.002129	0.105736	0.0567455	0.0039982	0.0246879	0.00163311	0.00133341	0.337169	0.0130228	0	0.0317183	0.0040417	0.0187185	0.00145559	0.0470895	0.00628323	0.0112545	1.42189e-05	0.0265918	0.00272911	0.00112016	0.000256601	0.0031193	0	0.000684638	0.0349823	0.185824	0.0473679	0.000354551	0.116375	0.0176333	0.000828884	3.36702e-05
HCV_6	A	2.08435e-05	0.00294637	0.000964571	0.00143581	0.0123741	0.00126648	0.00476291	1.11275	0.103331	0.498181	0.100922	0.00275425	0.000417628	0.00124717	0.888152	0.00334413	0.354954	0.116271	0.0263215	0.00588558	0.00366771	0.000894566	0.318367	0.0118762	0	0.0178986	0.00709685	0.020234	0.00300936	0.0508552	0.00528902	0.0125014	0.000211464	0.0377822	0.00375762	0.00632297	0.000546618	0.0235948	0.000715291	8.32898e-05	0.0744336	0.305743	0.0181266	0.000530757	0.487477	0.00905416	0.00235613	0.000132771
HCV_51	A	0	0.00706738	0.00589468	0.0024399	0.00488201	0.00113772	0.00931929	0.316155	0.164521	0.986819	0.1377	0.0266181	0	0.000447775	0.59833	0.00727184	0.273821	0.101288	0.022979	0.00911738	0.00943442	0.00329334	0.201739	0.0317975	0.00012413	0.0279039	0.00152366	0.0275079	0.00170372	0.0733024	0.00677917	0.0239612	0.000462792	0.0862044	0.00430446	0.0140634	0.000977532	0.0147318	0.000833364	1.25068e-05	0.0789574	0.167844	0.0449949	0.000790903	0.15267	0.0106468	0.00484782	0.000289311
HCV_85	A	0	0.00408677	0.00196324	0.00108189	0.00398898	0.00151643	0.00586848	0.312189	0.179463	0.871323	0.103276	0.0124324	4.94595e-05	0.00307109	0.390112	0.0037835	0.189429	0.0985535	0.0148833	0.0104081	0.00609008	0.0021612	0.347706	0.04025	0	0.037403	0.00182863	0.0276087	0.00229741	0.0765567	0.00797899	0.0157984	0.000361963	0.0752446	0.00308243	0.00672976	0.000595252	0.00499216	0.000238296	0.000112666	0.0760379	0.0834273	0.0567789	0.000543908	0.0639335	0.00954925	0.00231007	0.000198611
HCV_86	A	0	0.00457808	0.00317865	0.00112966	0.00708605	0.00307689	0.00600182	0.35613	0.445072	1.46973	0.176245	0.0198047	0.000206483	0.00243766	0.44478	0.00357297	0.2999	0.158477	0.0225648	0.0161556	0.00745091	0.00540371	0.347307	0.0251671	4.48549e-05	0.0221745	0.00392472	0.0227792	0.00186688	0.0492967	0.00796301	0.0191044	0.00085008	0.0457531	0.00222772	0.00959292	0.000974531	0.00762067	0.000640223	0.000316287	0.198098	0.188195	0.0707765	0.000946841	0.0727692	0.0144471	0.00180601	0.000194893
HCV_138	A	6.76415e-05	0.00457627	0.00111694	0.00151637	0.00666091	0.00184844	0.00624345	0.598976	0.169614	0.833741	0.131371	0.0156938	0.000181871	0.00119841	0.461407	0.00403475	0.246717	0.117891	0.0205891	0.00661569	0.00489834	0.00213796	0.252472	0.0323618	1.23458e-06	0.0126005	0.00565165	0.0262905	0.00241812	0.0584182	0.00678989	0.0226191	0.000131698	0.0323184	0.00596338	0.00839157	0.000602699	0.00884744	0.00182728	0.000246008	0.1882	0.258095	0.0175384	0.000430882	0.261559	0.00946519	0.0019938	0.000166498
HCV_154	A	0	0.021046	0.0154436	0.00406016	0.00874915	0.00167936	0.0125717	0.426903	0.218619	1.33696	0.242639	0.0556672	0.000303691	0.0153196	0.599975	0.00864067	0.316981	0.167404	0.0320884	0.046803	0.0123745	0.00831718	0.602911	0.0701049	7.73773e-05	0.0877272	0.00302668	0.0473923	0.00275153	0.165752	0.0167512	0.0277615	0.000382199	0.15595	0.00548371	0.0112199	0.00212797	0.00853705	0.000245684	0.000352903	0.135478	0.137028	0.166447	0.0014451	0.0445019	0.0202859	0.00313145	2.0877e-05
HCV_201	A	0	0.00481659	0.00323148	0.00183054	0.00525109	0.00120821	0.0051136	0.459641	0.0801709	0.500003	0.064368	0.0125332	0	0.000131715	0.532228	0.00262378	0.219521	0.061272	0.0311493	0.00711582	0.00543489	0.00119657	0.160468	0.0203158	3.05421e-06	0.0133691	0.00396007	0.0187407	0.00172578	0.0488304	0.00522785	0.0177908	0.000106521	0.0686925	0.00266789	0.00780905	0.000957477	0.0108767	0.00061196	4.71537e-05	0.0682364	0.283931	0.0156625	0.000791401	0.394727	0.00625455	0.0037413	0.000323738
PBC_44	A	0	0.00906477	0.00453784	0.00349908	0.0049791	0.00266856	0.00573773	0.649703	0.126515	0.67122	0.185907	0.0360743	0	0.000191714	0.651522	0.00395083	0.25312	0.108033	0.0244213	0.0129493	0.00881714	0.00178286	0.18114	0.036448	0	0.00900311	0.0053291	0.0276904	0.000896653	0.0758206	0.00628046	0.0319411	0.000204221	0.0561781	0.00366923	0.0204523	0.00269894	0.00983074	0.000110712	2.43837e-05	0.0645517	0.241828	0.0311872	0.00133878	0.149063	0.0119981	0.00382164	0.000330351
PBC_164	A	1.63249e-05	0.00567442	0.0029829	0.00180962	0.0105994	0.00223674	0.00651429	0.631833	0.101768	0.606916	0.185257	0.00888871	0.000317813	0.00251171	0.513069	0.00461184	0.303901	0.102947	0.0333413	0.00931122	0.00686688	0.00326753	0.253948	0.02359	6.2931e-05	0.0120469	0.00692096	0.0311072	0.00332825	0.0852498	0.00634612	0.0194062	0.000208611	0.0886476	0.00494104	0.00777218	0.000718923	0.0130928	0.000147266	5.73456e-05	0.153542	0.276221	0.017271	0.00040733	0.252635	0.0106482	0.00233525	0.000174501
PBC_193	A	0	0.00382282	0.00244757	0.00172564	0.00497518	0.00149071	0.00360275	0.672464	0.08414	0.473433	0.0720402	0.010633	0	0.000588375	0.526103	0.00146859	0.192125	0.0786926	0.0205912	0.00686311	0.00545851	0.00113967	0.220312	0.0236892	7.9749e-06	0.00796086	0.00305331	0.0178804	0.00082905	0.0483502	0.00567624	0.0154705	0.000115622	0.0435882	0.00149718	0.00397036	0.000544344	0.0120969	0.00014916	6.49116e-05	0.0248557	0.253691	0.020298	0.000310352	0.147921	0.00695643	0.0032773	0.000183637
PBC_222	A	0	0.0021857	0.0048154	0.00120842	0.00195245	0.00165782	0.00138268	0.214976	0.178654	2.2373	0.0648898	0.0544581	0	0.000424218	0.471562	0.00221443	0.164489	0.0581809	0.0165088	0.0169246	0.00875695	0.00289194	0.197622	0.0158181	0	0.0137092	0.000691576	0.0253053	0.00038309	0.064059	0.00564819	0.0203859	3.35736e-05	0.0540888	0.00142121	0.00955556	0.00138765	0.00476554	0.000103993	0	0.0231152	0.0359362	0.0982942	0.000934014	0.0189994	0.00555583	0.00454269	0.000163597
PSC_20	A	5.52623e-05	0.0141919	0.00760647	0.00485941	0.00985121	0.00373531	0.00834957	0.716365	0.453116	1.48814	0.374255	0.0443885	6.91637e-05	0.00635895	0.786811	0.00674509	0.396834	0.200795	0.0280876	0.0385607	0.0165456	0.00539163	0.604857	0.0758261	2.87833e-06	0.0330597	0.00643452	0.0604892	0.00287798	0.130077	0.0100026	0.032007	0.000650631	0.142043	0.0070774	0.0119184	0.00160675	0.00854724	0.000281884	0.000257946	0.138431	0.159577	0.0996606	0.00138945	0.0616053	0.0219638	0.00292359	0.000195357
PSC_61	A	6.2669e-05	0.00420269	0.00244557	0.00196509	0.00578857	0.00177519	0.00554155	0.557941	0.139617	0.687735	0.140676	0.0176875	9.3312e-05	0.00373775	0.586055	0.00303434	0.284076	0.114123	0.0250914	0.0162627	0.00685853	0.00177789	0.498555	0.0436667	0	0.0202977	0.0033469	0.0265938	0.00257084	0.0636617	0.00787787	0.017439	0.000318245	0.0667969	0.00489654	0.00736118	0.000723309	0.0106773	0.000235212	1.62162e-05	0.0581273	0.13972	0.040892	0.000592862	0.0551117	0.0110806	0.00165354	0.000127213
PSC_104	A	0	0.00514502	0.00201216	0.00146034	0.00697885	0.00164376	0.00470768	0.390318	0.122453	0.587809	0.153636	0.0117675	2.99099e-05	0.00427839	0.605985	0.00349786	0.32439	0.156689	0.0214908	0.0125743	0.0079998	0.00278516	0.455266	0.0291873	1.79195e-05	0.0141452	0.00476971	0.0316608	0.00161895	0.0754815	0.00668868	0.0167256	0.000302649	0.0648594	0.00344817	0.00582411	0.00150598	0.0123735	0.000279036	8.60536e-05	0.0779699	0.137463	0.0420628	0.000502602	0.0627177	0.00946364	0.00136015	7.23309e-05
PSC_112	A	0	0.00464772	0.00211249	0.00124323	0.00667831	0.00181335	0.00476005	0.479811	0.10108	0.634772	0.159459	0.0131377	0.000111233	0.00297308	0.588062	0.00489753	0.309188	0.120564	0.0241442	0.0111502	0.00608297	0.00243708	0.321238	0.0254456	2.58806e-05	0.0144789	0.00420352	0.0293156	0.00159411	0.0835661	0.00501686	0.0144281	0.00032307	0.0621221	0.00324383	0.00501349	0.000653105	0.00991042	0.000113646	5.66898e-05	0.0684102	0.239123	0.0283516	0.000503118	0.106993	0.00820862	0.00133246	5.90157e-05
PSC_153	A	0	0.00069448	0.000196217	0.000286914	0.00156997	0.000574571	0.00129151	0.482508	0.0141277	0.112887	0.0168929	0.00322754	0	0.000602054	0.279341	0.00164436	0.0567745	0.0209502	0.00416194	0.0032799	0.0016967	0.000161298	0.154475	0.00538332	2.89948e-06	0.00378768	0.0017363	0.00459277	0.000295403	0.0146633	0.00157982	0.0046295	6.90006e-05	0.0100209	0.000916624	0.000822075	0.000151792	0.00361926	0	0	0.00224705	0.0846482	0.0102444	6.68594e-05	0.0571585	0.00264624	0.000235378	5.07106e-06
WD_57	A	0	0.00751721	0.00304736	0.00203148	0.00479932	0.00176116	0.00519404	0.481869	0.197566	0.955529	0.112136	0.0174771	6.04022e-05	0.00418409	0.645806	0.00355803	0.26836	0.147334	0.0134029	0.011319	0.00930223	0.00464398	0.344848	0.0257823	4.46152e-06	0.0235019	0.00292634	0.0214519	0.00229177	0.0533362	0.00816852	0.0148004	0.000197167	0.0393584	0.00375967	0.00637037	0.00156988	0.00553375	0.0006156	5.12741e-05	0.0692359	0.113081	0.0419778	0.00102012	0.0338347	0.0176577	0.00174847	0.000133345
AIH_31	A	0	0.0122665	0.0083141	0.00213478	0.0301558	0.00164474	0.0164734	0.323486	0.132564	1.35677	0.380298	0.0106083	0.00130186	0.00687468	0.523747	0.00840693	0.279857	0.104524	0.0433346	0.022826	0.0166095	0.014478	0.407054	0.112133	0	0.084663	0.00639931	0.122082	0.00666087	0.124072	0.0128105	0.0314884	0.000278776	0.137546	0.0251263	0.0227128	0.00221605	0.0138264	0.000419173	0.000119466	0.298463	0.13025	0.120732	0.00132436	0.0762751	0.0139734	0.00774568	0.000205828
AIH_127	A	0	0.00629496	0.00310095	0.00148903	0.0155548	0.00116725	0.00588849	0.358418	0.134492	0.600247	0.282287	0.0165684	0.000118873	0.00119003	0.341337	0.00589692	0.229202	0.112268	0.0178145	0.00694118	0.00825256	0.00313623	0.19647	0.0246074	0	0.0171794	0.00392281	0.0653682	0.00283391	0.0750067	0.00723637	0.0210596	0.000107332	0.0680366	0.00445039	0.00889848	0.000779154	0.00986303	0.000952914	0.000265221	0.168286	0.155591	0.0204533	0.000441039	0.246472	0.0102997	0.00377012	0.000280323
AIH_155	A	0	0.00595379	0.0035899	0.00217787	0.0126121	0.00127458	0.00658369	0.263997	0.101353	0.620268	0.108227	0.0116176	6.16961e-05	0.00672056	0.475735	0.00365098	0.246634	0.143189	0.0179044	0.0294711	0.0124759	0.0023506	0.375582	0.0167168	0.000116825	0.0325257	0.00233237	0.0881472	0.00228954	0.0896389	0.0079846	0.0156336	0.000314608	0.112462	0.00316599	0.0073926	0.00238208	0.00766972	8.84466e-05	0.000466001	0.0847422	0.0908182	0.102004	0.000811817	0.0577757	0.0126839	0.0017588	0.000150821
AIH_218	A	0	0.0177726	0.0173054	0.00296843	0.0146797	0.00103821	0.0237704	0.542643	0.13243	0.994839	0.183948	0.0110704	1.16094e-05	0.00244432	0.641194	0.00935187	0.389818	0.190298	0.0374341	0.0337279	0.0135894	0.00248448	0.303169	0.053796	0.000160142	0.0440208	0.00403092	0.15422	0.00286052	0.152433	0.0118781	0.0256492	0.00111144	0.194843	0.00655345	0.0104915	0.000891288	0.0196018	0.00109445	0.000154217	0.117366	0.17405	0.0923402	0.000827583	0.180981	0.0115053	0.00485802	0.000277498
AIH_221	A	0	0.0163346	0.0134722	0.00318041	0.0147753	0.00162684	0.0262733	0.934057	0.171049	1.25312	0.168474	0.0182822	0	0.00150716	0.443837	0.0145064	0.41815	0.193966	0.0190337	0.0192492	0.0100278	0.00287937	0.275984	0.0261688	0	0.0519338	0.00285979	0.116761	0.00195394	0.0933178	0.00826201	0.032636	0.000302009	0.129864	0.00553251	0.0127938	0.00272283	0.0108764	0.000679595	8.92621e-05	0.096975	0.127187	0.10659	0.000452326	0.153335	0.011066	0.00450288	0.000173376
AIH_245	A	0.000151694	0.0171443	0.0143939	0.00333421	0.04364	0.001068	0.0171063	0.423513	0.0759453	0.522417	0.638376	0.0202476	0.000124319	0.00294918	0.946489	0.0111177	0.475551	0.135144	0.0751359	0.0327323	0.0140544	0.00268018	0.305285	0.0541414	0.000158545	0.0167212	0.0140645	0.110961	0.0057602	0.126552	0.0116527	0.0293668	0.000223343	0.175353	0.0149292	0.0272894	0.00173537	0.0292453	0.00111499	0.000437418	0.0578996	0.0954825	0.0272862	0.00122729	0.213512	0.0194084	0.013858	0.000546473
ALK_22	B	0.000104787	0.0109922	0.00675636	0.0054391	0.0446323	0.00224109	0.0118195	0.570452	0.147981	1.20711	0.24701	0.0134834	0.0010687	0.00583334	0.782423	0.00815201	0.564628	0.15023	0.0665551	0.0339098	0.0100021	0.0103504	0.625348	0.0451148	0.000105145	0.0440656	0.00948878	0.155371	0.00780937	0.165544	0.0122991	0.0344876	0.000417398	0.213141	0.00891618	0.0267235	0.00150731	0.019121	0.001072	0.00135127	0.301629	0.147817	0.0507408	0.0018802	0.365658	0.017827	0.00534064	0.000206155
ALK_26	B	7.85007e-05	0.0110641	0.00577756	0.00241437	0.0246765	0.000903323	0.010476	0.325816	0.13089	0.981636	0.45615	0.0303676	0.000648583	0.00835071	0.735936	0.00583735	0.439892	0.156831	0.050554	0.0273529	0.0186196	0.0088958	0.342465	0.0412948	0	0.0351027	0.00595551	0.0978851	0.006171	0.100749	0.0142325	0.0319933	0.000404597	0.159234	0.0130519	0.0234905	0.00187275	0.0149946	0.000919185	0.00073594	0.131899	0.0868758	0.0652737	0.0027877	0.0867725	0.0237722	0.00420459	0.000184523
ALK_46	B	0	0.01519	0.00879774	0.00276821	0.0271974	0.00099055	0.0147988	0.391396	0.0443424	0.492154	0.315125	0.0099841	7.6361e-05	0.00177887	0.792958	0.00755487	0.481469	0.115794	0.0582543	0.021541	0.00905986	0.00391051	0.195032	0.0351983	0.000176207	0.0237761	0.00954616	0.0813612	0.00399759	0.0896953	0.00942752	0.0256666	0.000492744	0.202679	0.00709441	0.0162418	0.00183513	0.0237371	0.00192422	0.000323912	0.0519721	0.128019	0.0192295	0.000358285	0.398154	0.0135188	0.00851752	0.000266401
ALK_72	B	0	0.0204527	0.0111979	0.00295161	0.0554791	0.00102974	0.018457	0.531841	0.0461703	0.501232	0.246689	0.00367243	0.000618291	0.0022657	0.566898	0.0090732	0.689683	0.161487	0.0567913	0.0227467	0.00938429	0.00652509	0.241478	0.0309553	3.12316e-06	0.0384077	0.00615288	0.125023	0.00509435	0.163827	0.0126146	0.0198427	3.99801e-05	0.296368	0.0055706	0.0210705	0.00155675	0.0345785	0.000413407	0.000266965	0.0951891	0.402599	0.0242148	0.00131142	0.907754	0.010915	0.00759171	0.000311774
ALK_82	B	0	0.0126664	0.00861679	0.00168337	0.0603895	0.0103009	0.00508054	0.880831	0.121273	1.74747	0.620044	0.210443	0.000555929	0.00765053	1.64331	0.00693162	0.526687	0.190855	0.0865077	0.044954	0.0202333	0.0128083	0.302054	0.167629	4.91262e-05	0.0366485	0.00460251	0.152251	0.00832556	0.196295	0.0164217	0.0459866	0.000676691	0.341141	0.0252638	0.028377	0.0028963	0.0442986	0.000842152	0.000568705	0.334829	0.111735	0.040475	0.000361085	0.250934	0.0316899	0.0413623	0.00150021
ALK_122	B	0.000275003	0.0217947	0.00947423	0.00457144	0.0454461	0.00156548	0.0131978	0.436552	0.148936	0.846182	0.438197	0.0134387	0.000396051	0.00686507	0.741935	0.00740466	0.675612	0.262318	0.0615066	0.0216643	0.0133343	0.00827803	0.544086	0.041731	1.28194e-05	0.0358902	0.00958459	0.100272	0.00545602	0.140785	0.012266	0.0250863	0.00032481	0.209772	0.00824811	0.0231006	0.00204871	0.0250423	0.000695219	0.000229816	0.247816	0.156486	0.0555466	0.00146572	0.182728	0.0258945	0.00386357	0.000227616
ALK_157	B	0	0.0188868	0.00816527	0.00462826	0.0186714	0.00108907	0.0133918	0.354791	0.165573	1.15949	0.301066	0.0314883	0.000682055	0.00858871	0.483363	0.00810568	0.446744	0.213032	0.028028	0.0323498	0.0140554	0.00426686	0.52707	0.0368724	0	0.0497328	0.00581677	0.0980081	0.00375577	0.114048	0.0109079	0.0212612	0.00136689	0.117719	0.0100935	0.0133779	0.00262936	0.0133146	0.000168754	0.000287432	0.127091	0.117145	0.107284	0.00172616	0.115123	0.0154071	0.00297259	9.87326e-05
ALK_160	B	0.000336836	0.013815	0.00885641	0.00469053	0.0310893	0.00252549	0.0201695	0.463433	0.144449	0.996938	0.641766	0.0190211	0.000297271	0.00823988	0.769699	0.00874654	0.568579	0.250209	0.0542195	0.0467133	0.0145358	0.00677282	0.538441	0.0587686	1.21601e-05	0.0532344	0.00519725	0.102374	0.00651434	0.127361	0.0172482	0.0279532	0.000268673	0.152221	0.00956661	0.0246617	0.0025014	0.0197556	0.00214251	0.000698769	0.167925	0.11189	0.111491	0.00146383	0.0841552	0.0199444	0.00441491	0.000203285
HCV_9	B	0	0.000831387	0.000273042	0.000760081	0.00198928	0.000984692	0.00213981	0.8967	0.1165	0.502466	0.0418439	0.00501755	3.74672e-06	0.00109927	0.369801	0.00207798	0.133577	0.0727762	0.00865387	0.00423168	0.00266618	0.00084258	0.196164	0.00654591	0	0.0069892	0.00119301	0.00585174	0.000590175	0.0154092	0.00285552	0.00554381	5.62397e-05	0.0179254	0.000894729	0.0013279	0.000121815	0.00581886	0.000117352	0.000133746	0.0235579	0.225344	0.0201012	0.00018205	0.0841866	0.00512492	0.000560107	6.59839e-05
HCV_14	B	8.74137e-06	0.00148221	0.000634939	0.000826893	0.00297114	0.00107041	0.00196645	0.679789	0.0610062	0.298237	0.133357	0.00427954	3.36068e-06	0.000607116	0.378591	0.00125782	0.139561	0.0660089	0.0131926	0.00233111	0.0026859	0.00150509	0.0996211	0.00917316	0	0.00405061	0.00282323	0.00521695	0.000840812	0.0113479	0.00284587	0.00757001	5.01144e-05	0.012309	0.000960329	0.00316871	0.000345664	0.0130554	0.000467966	0.000972544	0.032317	0.289196	0.00411503	0.000234799	0.0638741	0.00519406	0.0021012	8.9757e-05
HCV_24	B	0	0.00158071	0.000663257	0.000927632	0.00325728	0.00144694	0.0021175	0.769965	0.12149	0.657519	0.0543112	0.00706604	1.38224e-05	0.00133807	0.423897	0.0021873	0.136657	0.0532685	0.0170555	0.00599163	0.00297816	0.0008441	0.242973	0.00906137	6.56847e-06	0.00894015	0.00238393	0.00932571	0.000652748	0.0251205	0.0040032	0.012172	0.000222215	0.023427	0.00160284	0.00281117	0.000516854	0.00362622	0.000450731	8.43401e-05	0.0573691	0.265943	0.0249145	0.000270792	0.151234	0.00607932	0.000770486	3.45982e-05
HCV_28	B	0	0.00297936	0.000600549	0.000892475	0.0131664	0.000920505	0.00523597	1.24511	0.0678758	0.385762	0.111233	0.00231074	6.7829e-05	0.00133007	0.640193	0.00252645	0.290644	0.0945673	0.0180368	0.00481841	0.00335728	0.0018697	0.250677	0.0179843	8.6778e-06	0.0116422	0.00800673	0.0150401	0.00331244	0.035395	0.00449665	0.00856015	0.000111167	0.031574	0.00442114	0.00446595	0.000634505	0.0439764	0.000292072	0.000524136	0.0520156	0.272384	0.0162711	0.000639699	0.282946	0.00557042	0.0018939	0.000106782
HCV_48	B	0	0.00523416	0.00489706	0.00134525	0.00678996	0.000597395	0.00696456	0.261868	0.0531174	0.350087	0.073979	0.00896361	0	0.000129978	0.416946	0.00356138	0.189283	0.0475283	0.030043	0.0132406	0.00597088	0.00170099	0.119671	0.0171631	3.15104e-05	0.0328038	0.00278198	0.0214157	0.00195175	0.0529168	0.00537345	0.0161806	5.29024e-05	0.0785444	0.00315092	0.00945564	0.000560575	0.01422	0.000527038	0.000128007	0.0272255	0.07968	0.0168149	0.000685494	0.125744	0.0074465	0.00394905	0.000200808
HCV_52	B	1.94361e-06	0.0103766	0.00863157	0.00222718	0.0152966	0.000772494	0.0202413	0.689254	0.0664352	1.29221	0.237132	0.0338358	1.65051e-05	0.00111761	0.609583	0.00937468	0.400985	0.1227	0.0295029	0.0135316	0.00814117	0.00347696	0.281713	0.0376644	0	0.0384251	0.00646839	0.0467221	0.0028743	0.125018	0.0106413	0.0241525	0.000210739	0.158212	0.00851963	0.0120271	0.000945556	0.0174813	0.000415407	0.000376947	0.0630882	0.198292	0.0414482	0.000765644	0.291955	0.0129654	0.00432899	9.88656e-05
HCV_66	B	1.85648e-05	0.00909846	0.00340764	0.00151906	0.0217579	0.0018649	0.0108333	0.607844	0.294447	1.56833	0.231828	0.019421	0.000360146	0.00518633	0.826021	0.00360828	0.425018	0.153544	0.0513835	0.0164055	0.00965584	0.0101165	0.550814	0.0334555	0	0.0263586	0.00788839	0.0337361	0.00517387	0.0976775	0.0079554	0.0273849	0.000126944	0.0986372	0.00896327	0.0188045	0.00102498	0.0156249	0.00079978	0.000197178	0.279698	0.227218	0.0488869	0.000901129	0.32008	0.014068	0.00273955	0.000189641
HCV_75	B	2.05111e-05	0.00532172	0.00210834	0.00182061	0.00721618	0.00147791	0.00624652	0.495074	0.143243	0.82066	0.148013	0.0148265	0.000112946	0.00220248	0.533854	0.00420271	0.319385	0.139964	0.0264381	0.0114114	0.00675119	0.00234096	0.371423	0.0135957	1.61993e-05	0.0265641	0.00356903	0.0262043	0.00267919	0.0702994	0.00884393	0.0177955	0.000450725	0.0561657	0.00421437	0.00694486	0.000635154	0.00886926	0.000297264	0.00011239	0.196294	0.46578	0.0483827	0.000505901	0.421618	0.0118874	0.00159708	9.81661e-05
HCV_129	B	0.000104965	0.0102076	0.00228797	0.00088356	0.00958019	0.00215588	0.00823901	0.226214	0.146129	0.991915	0.45929	0.0260243	0.000207874	0.0023324	0.4117	0.00534636	0.20135	0.0901818	0.0247279	0.00820986	0.00853935	0.00679051	0.307562	0.076138	3.7074e-05	0.0463819	0.00361396	0.0409522	0.00312785	0.108118	0.00818408	0.0274755	0.000346584	0.080754	0.00886985	0.0138912	0.00093588	0.00740937	0.000273678	0.00348962	0.331867	0.110117	0.0400252	0.00093982	0.188246	0.0130654	0.00459441	0.000119198
HCV_136	B	0	0.0067041	0.00278395	0.00245626	0.00598034	0.0022633	0.00502836	0.390599	0.176245	0.771392	0.155417	0.0137109	9.63438e-05	0.0029582	0.442057	0.00424659	0.311487	0.163385	0.0198801	0.010489	0.00796265	0.00259223	0.326942	0.0268853	5.04474e-06	0.0210705	0.00378813	0.0207529	0.0023738	0.0694349	0.00737292	0.0169028	0.000349586	0.0659677	0.00254469	0.00881179	0.000689975	0.00916942	0.00026776	0.000202623	0.12557	0.226246	0.0373405	0.000498548	0.168604	0.010571	0.00203668	0.00019
HCV_149	B	0.000303489	0.0089134	0.00293873	0.00226575	0.00967193	0.000982129	0.00609183	0.485309	0.16845	0.853417	0.21775	0.0141993	0.000194531	0.00284343	0.505389	0.00462988	0.311575	0.149531	0.0198644	0.00930269	0.005812	0.00271658	0.271966	0.0320584	0	0.0279931	0.00536552	0.0338974	0.00287843	0.0728102	0.00757209	0.0222825	0.000251267	0.0642149	0.00646619	0.00979009	0.00114347	0.0109959	0.00139804	0.00287423	0.240894	0.253699	0.0253523	0.00057372	0.261617	0.0124699	0.00284665	0.000162849
PBC_55	B	2.27485e-06	0.0112739	0.00686435	0.00298017	0.0150532	0.00214421	0.0129985	0.560524	0.176906	1.10429	0.684314	0.0334565	0.000728381	0.0035965	0.735352	0.00578373	0.301016	0.134961	0.0603858	0.0131018	0.0108929	0.00832112	0.332641	0.0551342	0	0.0177464	0.00742041	0.0214519	0.00595746	0.0617011	0.0110838	0.0207301	8.16839e-05	0.104567	0.00895964	0.0145358	0.000439672	0.0342885	0.000154525	0	0.22642	0.182091	0.0283144	0.000680577	0.134531	0.0191116	0.00412703	0.000129397
PBC_59	B	6.53206e-05	0.0074996	0.00433851	0.00307282	0.00759966	0.0018306	0.00480122	0.31269	0.0634496	0.515992	0.183685	0.0171828	0	0.000394362	0.528383	0.00368134	0.26928	0.0731906	0.0325255	0.0107877	0.00759656	0.00214747	0.16549	0.0436379	3.61163e-05	0.0162249	0.00414507	0.0280129	0.00250481	0.0645572	0.00670126	0.0176316	0.000133402	0.0821988	0.00539084	0.00927321	0.00104747	0.0190061	0.000127942	4.33513e-05	0.0395002	0.126626	0.0238609	0.000430557	0.166128	0.00789266	0.00561569	0.0001138
PBC_152	B	0	0.00636991	0.00358217	0.000782312	0.0140304	0.00080653	0.00956233	0.370436	0.0758704	0.70274	0.29216	0.0101872	0.000433354	0.00413085	0.796637	0.00615337	0.278038	0.0685259	0.0380597	0.0158238	0.00895171	0.00227224	0.349553	0.0427676	1.35457e-05	0.0246211	0.00631695	0.0359629	0.00641776	0.0998491	0.00804828	0.013964	0	0.153235	0.0110254	0.00895891	0.000705988	0.0263639	0	6.4113e-05	0.0685744	0.11639	0.0234345	0.000492136	0.158928	0.00992472	0.00332286	2.98932e-05
PBC_229	B	0	0.0108228	0.0105188	0.00238868	0.0043278	0.00365078	0.0116683	0.31435	0.133344	1.09652	0.286968	0.0586243	0	0.00218307	0.733263	0.00884874	0.201955	0.0827356	0.049307	0.0448166	0.0156582	0.00626164	0.414058	0.11773	0	0.0401105	0.00399098	0.0664012	0.00337541	0.168892	0.00537184	0.040605	0.00139204	0.208217	0.0111418	0.0206694	0.00220125	0.0161533	1.43845e-05	0	0.120197	0.105182	0.119305	0.00133208	0.168919	0.0157359	0.00728307	0.000167182
PBC_243	B	0	0.00985238	0.0121696	0.00329552	0.00660975	0.00123237	0.017633	0.381773	0.0967031	0.820996	0.222355	0.0225969	2.39691e-05	0.000608918	0.782081	0.0109072	0.309736	0.0844232	0.0419578	0.0204931	0.0133137	0.00469042	0.316669	0.0686274	0	0.0531774	0.00454502	0.0335397	0.00509508	0.107547	0.0092022	0.0238426	0.000938814	0.13288	0.0144637	0.00606806	0.000216506	0.0208984	0.000576312	0	0.0331072	0.112386	0.0333945	0.000377299	0.112711	0.0117675	0.00689306	0.000219419
PSC_41	B	0	0.0108772	0.0112572	0.00271713	0.00872728	0.00238734	0.0210462	0.339225	0.0611995	0.612213	0.340312	0.0210559	0	0.00351231	0.740703	0.0079436	0.285108	0.0802282	0.0416657	0.0237842	0.0110513	0.00263168	0.328374	0.0574293	3.48345e-05	0.0228596	0.00370478	0.0489506	0.00472618	0.133212	0.0111131	0.0207056	0.000806958	0.144541	0.0104237	0.0118393	0.00140583	0.0271319	0.000264912	1.1802e-05	0.0452403	0.131317	0.062789	0.000999773	0.109165	0.016347	0.00445048	0.000112813
PSC_77	B	0	0.00638373	0.00291699	0.00227932	0.00420283	0.00253396	0.00770451	0.471154	0.121959	0.693522	0.202381	0.0194716	9.87755e-05	0.00388653	0.489306	0.00442486	0.213808	0.109193	0.024197	0.0153419	0.00800675	0.00318874	0.368413	0.0338992	8.35694e-06	0.0119446	0.00337483	0.0249487	0.00164586	0.0627454	0.0112276	0.0198272	0.000230865	0.0819594	0.00609101	0.00742248	0.00192544	0.00995106	0.000113727	0.000168928	0.109951	0.234267	0.0381209	0.000442212	0.0479997	0.0127104	0.00196295	0.000100768
PSC_103	B	0	0.00594162	0.00251585	0.000979168	0.00977298	0.00289855	0.00522646	0.418488	0.143832	0.573403	0.242063	0.0178223	0.00024459	0.00202057	0.532378	0.00432628	0.278331	0.0590202	0.0436135	0.0122689	0.00857287	0.00300264	0.260487	0.0358737	1.93398e-06	0.01284	0.00600217	0.0352367	0.00350996	0.0742062	0.00573976	0.017501	0.000116699	0.0985299	0.00792074	0.0123064	0.000891909	0.0120301	5.27835e-06	6.69399e-05	0.113327	0.131156	0.0233777	0.000608266	0.129492	0.0125305	0.00239379	0.000142518
WD_158	B	0	0.00182354	0.00135401	0.00120475	0.00537552	0.00345033	0.00393203	3.07124	0.0518749	0.353936	0.0441507	0.0117731	4.04034e-05	3.59117e-05	0.893215	0.00121288	0.139159	0.0341434	0.0522281	0.00426571	0.00313494	0.000768081	0.0563501	0.00996877	0	0.00260308	0.0106427	0.00827818	0.00101241	0.0193177	0.00563183	0.00929674	6.22408e-05	0.0148324	0.000972666	0.0067801	0.000390393	0.00963845	0.000444539	7.67279e-05	0.00867705	0.333543	0.00396202	0.000103535	0.232596	0.00600484	0.00939982	0.000657042
WD_225	B	0	0.00255114	0.00128303	0.00102275	0.00305399	0.001204	0.00207374	1.46248	0.08506	0.589664	0.0340812	0.00942804	0	0.000105583	0.553475	0.000919018	0.128289	0.0329753	0.028873	0.00380021	0.00287197	0.000626153	0.0784303	0.00646261	1.42831e-06	0.00505961	0.00264797	0.0109744	0.000679484	0.0200392	0.00346139	0.00963136	0.000284681	0.0258697	0.000814543	0.00262108	0.000281774	0.00410315	0.000383618	0.000693626	0.00637113	0.104651	0.00747506	0.000117218	0.0820698	0.00496488	0.00216644	0.000167481
AIH_23	B	7.0212e-06	0.0111962	0.00612889	0.00239155	0.0213397	0.00226549	0.00665418	0.502758	0.132326	1.28298	0.275935	0.0226279	6.15816e-05	0.00460765	0.727241	0.00877244	0.352376	0.130699	0.0298572	0.0327496	0.0135251	0.00485342	0.55911	0.0320884	8.33268e-06	0.0312808	0.00676288	0.11456	0.00323867	0.122035	0.0103726	0.0269402	0.000643207	0.111325	0.00710387	0.0131975	0.00152557	0.0126203	0.000502098	0.00116128	0.141962	0.177259	0.134246	0.00112678	0.165668	0.0202906	0.00267657	0.000107216
AIH_27	B	0.000106623	0.0121651	0.00612464	0.00251885	0.0216794	0.00266214	0.0126011	0.610661	0.312145	1.81605	0.387484	0.0239867	8.52082e-05	0.00763108	0.732243	0.00883718	0.441569	0.212878	0.0339871	0.0326398	0.0145809	0.00612458	0.606376	0.0243143	2.57289e-05	0.0622645	0.005612	0.123387	0.00351261	0.110692	0.0149736	0.0300969	0.000582743	0.134137	0.00487984	0.0108146	0.00113739	0.00960294	0.000530405	6.77886e-05	0.12517	0.143244	0.153382	0.00144937	0.136599	0.021329	0.00370659	0.000260168
AIH_113	B	0	0.0118527	0.00692828	0.00285184	0.0103259	0.0013288	0.00995538	0.364849	0.17214	1.41581	0.229838	0.0095587	0.000157353	0.00481519	0.386498	0.00589657	0.358977	0.238368	0.0187821	0.0208598	0.0121872	0.00367999	0.422494	0.0350144	3.79861e-06	0.054104	0.00216889	0.0824121	0.0017514	0.0920554	0.00929938	0.0205285	0.000505387	0.0871461	0.00327976	0.00795335	0.000973924	0.0117224	0.000118343	4.19104e-06	0.15831	0.150674	0.094916	0.00094133	0.0823523	0.011568	0.00273093	0.000163398
AIH_176	B	0	0.00570535	0.00832049	0.00159914	0.00867341	0.000743307	0.0127827	0.429087	0.0631998	0.524534	0.140059	0.00945519	3.75029e-06	0.00291174	0.488123	0.00487012	0.200757	0.0862545	0.0173388	0.0171007	0.00964118	0.00160339	0.304911	0.0196697	1.35782e-05	0.0322885	0.00372164	0.0720717	0.00287646	0.0702517	0.0113744	0.0144954	0.000352851	0.0874296	0.00428466	0.00424846	0.00108051	0.00768393	0.000156157	0	0.054993	0.314283	0.049968	0.00082176	0.166222	0.00576105	0.00355949	0.000259044
AIH_207	B	0	0.0229253	0.0188634	0.00550792	0.048544	0.00059581	0.0182574	0.613759	0.0958696	0.838592	0.296411	0.0226414	7.68614e-05	0.00208029	0.669806	0.00803358	0.56258	0.20416	0.052699	0.0236422	0.0126848	0.00426307	0.396571	0.0405372	0	0.0269314	0.0105579	0.150157	0.00554478	0.143166	0.0122011	0.0310262	0.000419829	0.183979	0.00586791	0.0188472	0.00200504	0.0243703	0.0019906	0	0.155096	0.233399	0.0857174	0.00117323	0.486413	0.0138921	0.00854835	0.000507388
ALK_3	C	0	0.0141687	0.0144101	0.00352722	0.021012	7.86485e-05	0.0165787	0.51276	0.0618829	0.745024	0.473429	0.0258419	0	0.00354082	0.642793	0.00669777	0.414872	0.141213	0.0385893	0.0217622	0.0112312	0.0042833	0.30824	0.0475782	0	0.0387493	0.00901838	0.0909032	0.00367636	0.106814	0.00961406	0.0245313	7.46302e-05	0.152007	0.016211	0.0198581	0.00115314	0.0280053	0.000887561	0.000956584	0.0313846	0.103814	0.0482673	0.000651914	0.1475	0.0119827	0.0039734	0.000177709
ALK_50	C	5.31221e-05	0.0227455	0.0160588	0.0044111	0.0326683	0.00136359	0.0166218	0.519541	0.0705644	0.660041	0.364628	0.0224619	6.63559e-05	0.00134357	0.921053	0.00722374	0.549946	0.166268	0.0676571	0.0288721	0.0122514	0.00440154	0.238787	0.0580975	0	0.0316792	0.00792747	0.120305	0.0056723	0.152909	0.0148265	0.030907	0	0.210308	0.0115447	0.0239957	0.00212365	0.0280413	0.00135992	3.87647e-06	0.0630296	0.167946	0.0338538	0.000940861	0.34137	0.0258503	0.0105245	0.000539992
ALK_53	C	4.9875e-05	0.019278	0.00971786	0.00361985	0.0410925	0.00512332	0.0130898	0.940486	0.348867	2.85126	0.560547	0.0415777	0.000523233	0.00606089	1.13789	0.0108559	0.865953	0.283949	0.0966308	0.0307136	0.0215037	0.0162311	0.671875	0.0710096	5.25253e-05	0.0426386	0.0131643	0.0956489	0.0075024	0.235539	0.0174361	0.0569506	0.000806074	0.203866	0.00823294	0.0420398	0.00141997	0.0265789	0.00406588	0.000289409	0.429126	0.222271	0.0842	0.00199793	0.215098	0.0305181	0.0115308	0.000772745
ALK_96	C	0.000385109	0.0147662	0.00677242	0.00164707	0.026259	0.000956284	0.0137003	0.265567	0.0732983	0.580161	0.423836	0.016336	0.000717849	0.011159	0.691031	0.00696911	0.355225	0.0915551	0.0624226	0.0286179	0.0116856	0.00967678	0.379323	0.0512239	0	0.0311517	0.00681997	0.084448	0.00989462	0.135971	0.0165356	0.0283648	0.000646687	0.192794	0.0208165	0.028399	0.00243713	0.0205503	0.000532411	6.28637e-05	0.165859	0.0634663	0.0425491	0.00201274	0.119572	0.027769	0.00376366	0.000145943
ALK_144	C	0	0.00675068	0.00367028	0.00201598	0.026225	0.000946575	0.0066704	0.399351	0.0624141	0.487228	0.303375	0.0144166	9.90402e-05	0.00767959	0.637219	0.00415382	0.355131	0.153454	0.0305131	0.0263664	0.0084994	0.00326523	0.429559	0.0252135	2.66774e-05	0.0213239	0.00502484	0.0553526	0.00211572	0.0522659	0.00974547	0.0200582	0.000474194	0.0878722	0.00703114	0.0100543	0.00149119	0.0103152	0.000403903	9.37888e-05	0.027503	0.10509	0.0653068	0.00115274	0.0912147	0.0100855	0.00197464	9.01606e-05
ALK_148	C	3.91568e-06	0.0146374	0.00741825	0.0029249	0.0177617	0.000937476	0.0243024	0.775546	0.0972785	0.544485	0.58519	0.0419675	0.000245901	0.00141657	0.858217	0.0099262	0.445248	0.161642	0.059993	0.0169023	0.0149819	0.00265369	0.190667	0.0556854	2.62535e-06	0.0249271	0.00917031	0.0325104	0.00933624	0.0944144	0.012037	0.0252986	7.14977e-05	0.139654	0.0117395	0.016906	0.00145799	0.0431552	0.000368404	0.000358932	0.0565401	0.141941	0.0175797	0.000840077	0.137477	0.0208252	0.00581491	0.000638767
ALK_150	C	4.8548e-06	0.0122574	0.00587264	0.00182122	0.0352402	0.00236129	0.0139323	0.663104	0.0565927	0.575546	0.451905	0.0186543	0.000193855	0.00515408	0.780947	0.00930126	0.449358	0.160673	0.0484752	0.0220527	0.0111208	0.0021348	0.571849	0.0422209	0	0.0351888	0.00987213	0.112728	0.00811651	0.131561	0.0126154	0.0251473	0.000156661	0.142485	0.00949753	0.0131412	0.000981755	0.0324181	0.00207753	0.000550809	0.0661457	0.154939	0.0505916	0.00068624	0.222107	0.017723	0.00535051	0.000226672
ALK_170	C	0	0.00922671	0.00729721	0.00242611	0.00743515	0.000954414	0.0108037	0.34249	0.196616	1.19244	0.285722	0.0268156	5.17594e-05	0.00405097	0.474999	0.0062648	0.314147	0.1556	0.0237556	0.0192943	0.01019	0.00509375	0.451301	0.0429839	0	0.0469254	0.00271137	0.0406592	0.0019026	0.0703587	0.0115209	0.0149214	0.00120701	0.082358	0.00358055	0.0103792	0.00186064	0.00735836	0.000174257	0.000231524	0.121737	0.10698	0.111853	0.00192876	0.0520618	0.0142196	0.00270263	8.62805e-05
ALK_174	C	1.66804e-05	0.0141276	0.0069854	0.00264024	0.0308208	0.000845138	0.0166136	0.473093	0.0454769	0.435063	0.301801	0.0137746	0.000428614	0.00490896	0.662325	0.00726818	0.443857	0.109471	0.0636575	0.0205901	0.00996741	0.00178653	0.379803	0.0494413	0	0.0298436	0.00964494	0.112414	0.0067312	0.12014	0.0109509	0.023445	0.000351234	0.1527	0.0186616	0.0227157	0.000488624	0.023476	0.00166466	0.000138784	0.0350968	0.148912	0.0290907	0.00137356	0.240957	0.011389	0.0076373	0.000223803
ALK_181	C	9.69102e-05	0.0176291	0.0118629	0.00295181	0.0442262	0.000986629	0.0167571	0.851641	0.237678	0.951962	0.256641	0.0276012	0.000895234	0.00718716	0.696833	0.00620013	0.699559	0.213459	0.0638964	0.0216707	0.0129313	0.00787374	0.373836	0.0547096	0	0.0391067	0.0109862	0.073578	0.00801539	0.186446	0.0123533	0.0292971	8.37124e-05	0.355521	0.0140526	0.0295829	0.00194546	0.0173455	0.000128494	0.000169678	0.319254	0.220345	0.0357086	0.000608125	0.334914	0.0187196	0.00547394	0.000175942
ALK_183	C	0.000131356	0.0209784	0.0103226	0.00508824	0.031754	0.00133328	0.013334	0.538851	0.185859	0.770751	0.50581	0.033579	0.000217314	0.00465075	0.788025	0.00945584	0.571805	0.191149	0.0602066	0.0250073	0.0166994	0.0124065	0.371478	0.0492492	0.000106578	0.0254493	0.013767	0.108388	0.00557404	0.144061	0.013165	0.0303235	0.00035682	0.149582	0.0100101	0.0370243	0.00233154	0.0221879	0.00155913	0.000385723	0.218381	0.11654	0.0441038	0.00146926	0.243235	0.0233781	0.00642518	0.00026089
ALK_209	C	0	0.0225866	0.018032	0.00578636	0.0467334	0.00115307	0.0260325	0.540064	0.0723444	0.629797	0.236567	0.0210611	8.63863e-05	0.00348237	0.76657	0.010385	0.820852	0.263904	0.0644168	0.0322993	0.00991951	0.00670647	0.358531	0.0977463	0	0.032229	0.0111854	0.160653	0.0072808	0.167852	0.0123323	0.0262707	0.000298308	0.290698	0.020519	0.022705	0.00257768	0.0326241	0.00335215	0.000533208	0.0903576	0.253492	0.0352464	0.00102805	0.411798	0.0147736	0.00805284	0.000435869
ALK_231	C	0	0.024823	0.0171903	0.00403733	0.032052	0.00163905	0.0197368	0.473566	0.102743	0.841087	0.521018	0.0232685	3.34166e-05	0.00103308	1.01929	0.00831467	0.585647	0.200336	0.0524814	0.0213216	0.0182562	0.00176174	0.318037	0.0796182	0.000174132	0.0427453	0.0100327	0.0659701	0.00755463	0.14687	0.0101863	0.0252911	0.000270883	0.174493	0.0138902	0.0228389	0.00120185	0.0345391	0.000518784	0.000181985	0.0616545	0.162598	0.0297424	0.00105492	0.192927	0.0139075	0.0135409	0.000486235
HCV_11	C	8.01688e-05	0.00964076	0.00214259	0.00195116	0.016794	0.00320728	0.0140118	1.11414	0.161822	1.07319	0.214955	0.00901514	0.000148627	0.00284721	0.811308	0.00608104	0.456747	0.196571	0.0328839	0.00941502	0.00798422	0.00328368	0.363589	0.0321025	0	0.0387944	0.00893764	0.0264423	0.00374159	0.0772167	0.00712904	0.0285164	0.000235687	0.0882141	0.00601774	0.0106257	0.000732838	0.031733	0.00124681	0.000706247	0.19817	0.278735	0.0258374	0.000857339	0.422755	0.0123389	0.00282017	0.00020109
HCV_42	C	0	0.00715451	0.00372568	0.00217657	0.0123967	0.00106193	0.00571304	0.433592	0.0779729	0.366596	0.137016	0.0111301	1.87171e-05	0.00093735	0.561488	0.00298516	0.30931	0.0712118	0.0393605	0.0126463	0.00715473	0.00280528	0.118624	0.0243118	0	0.0200266	0.00625048	0.0228127	0.00247814	0.0504662	0.00749501	0.0197687	5.01829e-05	0.127448	0.00531026	0.01324	0.000670359	0.0248417	0.000693612	0.000185539	0.0466876	0.0834359	0.0124725	0.00066312	0.20028	0.0091029	0.00414336	0.000190225
HCV_49	C	5.77877e-05	0.00625053	0.00338628	0.00181806	0.0138522	0.000815111	0.0064079	0.501638	0.035282	0.313711	0.202658	0.0124065	0.000111825	0.000961806	0.763686	0.00410773	0.402018	0.110122	0.0551379	0.00893531	0.00629804	0.00175377	0.17967	0.0292426	4.33577e-05	0.00647216	0.00961073	0.0208232	0.00219436	0.0633428	0.00696919	0.0152855	1.04523e-05	0.0683189	0.00440792	0.0106684	0.000771552	0.0183597	0.00164547	0.00037831	0.0220296	0.140539	0.00890317	0.000816565	0.316266	0.00928282	0.00458009	0.000313773
HCV_54	C	1.68955e-05	0.00697193	0.00221685	0.00150847	0.0178247	0.00124364	0.0105931	0.493319	0.131747	0.860901	0.295774	0.0187659	0.000248299	0.00152251	0.576758	0.00347313	0.322502	0.111832	0.0503436	0.00899173	0.00748441	0.00692467	0.369351	0.0319552	5.966e-05	0.015566	0.00768063	0.0333144	0.00695801	0.0777175	0.00998029	0.0249634	0.000113843	0.0686414	0.00757061	0.0179175	0.00128562	0.0176339	0.00250893	0.000615886	0.26106	0.174351	0.0120905	0.000754822	0.195228	0.0111664	0.00385563	0.000210559
HCV_67	C	0	0.0021625	0.0011694	0.000702939	0.00390129	0.00119152	0.00553402	0.476198	0.101601	1.30123	0.092924	0.00921859	0	0.00247952	0.604067	0.00291375	0.119244	0.04809	0.0152597	0.0116472	0.00436685	0.000386433	0.496985	0.00613274	0	0.0266017	0.00133199	0.00684627	0.00119559	0.0243997	0.00635636	0.00944811	0.000677126	0.0344367	0.00303063	0.00230027	0.000531355	0.00667386	0.000141452	0.000893922	0.0280917	0.137607	0.051079	0.000840557	0.0316759	0.00970584	0.000491398	0
PBC_30	C	0	0.00422498	0.0017928	0.00150267	0.0146904	0.00188252	0.00916011	1.19413	0.0942605	0.518305	0.299361	0.00408642	0.000196989	0.00171048	1.18804	0.00384037	0.406286	0.135458	0.0425384	0.00667019	0.0051757	0.00213154	0.275588	0.0223597	0	0.0114355	0.0105185	0.0183664	0.00562513	0.0415711	0.00398191	0.0123594	6.97382e-05	0.0418529	0.00686947	0.00615916	0.00052585	0.0587573	0.000163858	0	0.0848959	0.511726	0.00660564	0.000522173	0.447138	0.0104796	0.00519803	0.000243745
PBC_74	C	0	0.00757904	0.00316144	0.00163623	0.0117309	0.00204219	0.00582491	0.367839	0.157816	0.473636	0.157224	0.0181417	0.000169796	0.00209203	0.45692	0.0042192	0.320455	0.142108	0.0238636	0.0106616	0.00907314	0.00328517	0.251765	0.0204565	1.27746e-05	0.0234036	0.00531988	0.0299648	0.00370786	0.0941657	0.00703733	0.0162062	0.000173278	0.100708	0.00875911	0.0107263	0.00070212	0.0117828	0.000118293	7.6207e-05	0.1122	0.0962602	0.0412382	0.000602313	0.135582	0.0111555	0.0017445	0.000131896
PBC_118	C	0	0.00223914	0.00177643	0.00199438	0.00472912	0.00397019	0.000311551	1.59917	0.0694318	0.48192	0.107342	0.0521931	0	0.000241726	0.962257	0.000444026	0.109987	0.0496643	0.0199647	0.00364595	0.00509282	0.00188851	0.0503738	0.0179661	0	0.00251914	0.0021831	0.0127468	0.000876662	0.0203846	0.00441983	0.0134843	7.42669e-05	0.0151032	0.00034829	0.0030325	0.000809397	0.00546646	2.2403e-06	0.000711288	0.0141624	0.144565	0.0103264	0.000273621	0.131916	0.00823475	0.0104387	0.000613232
PBC_194	C	0	0.0120144	0.00713776	0.00213798	0.00732859	0.00093937	0.0124675	0.244958	0.142815	0.667223	0.190477	0.02475	0	0.000210983	0.434598	0.00270654	0.182023	0.0485814	0.0385479	0.014253	0.00751045	0.0110378	0.0926465	0.0477823	0.000137825	0.0185551	0.00229393	0.0318413	0.00207021	0.0611533	0.00303488	0.0276145	0.0001793	0.084081	0.0100852	0.0234285	0.00126748	0.0150719	0.000184469	8.04847e-06	0.203919	0.0433975	0.0392035	0.000691218	0.122809	0.00736484	0.00924589	0.000418031
PBC_215	C	0	0.00639153	0.0033163	0.00284832	0.0179364	0.00217709	0.00667796	0.532424	0.109632	0.462999	0.216354	0.0191454	0	0.00042722	0.724745	0.00359712	0.358595	0.101358	0.0564322	0.0145662	0.00975966	0.0031535	0.163851	0.028533	1.49843e-05	0.0111837	0.0131314	0.0158822	0.00308071	0.0487155	0.00685999	0.0178145	0	0.0882428	0.00468132	0.0144831	0.000813545	0.0306104	0.000253473	0.000354469	0.0302271	0.140331	0.0236495	0.000631575	0.153122	0.0106251	0.0093354	0.000511918
WD_58	C	1.01541e-05	0.0127158	0.00517929	0.00152967	0.0351302	0.00164173	0.0141339	0.534569	0.0819675	0.725069	0.653105	0.0251747	0.00114265	0.00506252	0.745092	0.00678434	0.383158	0.109723	0.0543406	0.0204502	0.0110879	0.0069675	0.38011	0.0422831	0.000122375	0.0256665	0.0106997	0.102011	0.00655603	0.102086	0.008807	0.0227355	0.000120409	0.142447	0.0121081	0.0221026	0.00140447	0.0269629	0.00151313	0.00122932	0.200326	0.182181	0.0283069	0.000737363	0.289925	0.017929	0.00574911	0.000197973
WD_128	C	3.84386e-05	0.0119846	0.00934227	0.00219848	0.0583463	0.00122816	0.013248	0.371431	0.0416719	0.732037	0.386491	0.0119014	0.000239161	0.00174814	0.75897	0.0072288	0.462275	0.124355	0.0858757	0.0218315	0.00999859	0.00378885	0.222923	0.0411083	9.60473e-05	0.0221998	0.0119497	0.106382	0.00554869	0.123237	0.00988852	0.0247649	4.6615e-05	0.199851	0.00818505	0.0162386	0.0019069	0.034329	0.000710721	0.000540065	0.0718191	0.100957	0.014923	0.000742921	0.23578	0.0154575	0.0107395	0.00032935
WD_134	C	7.49892e-05	0.0136896	0.00445763	0.00193479	0.0596794	0.00323552	0.01434	0.622935	0.0993058	0.75469	0.516472	0.024173	0.00139595	0.0036085	0.810405	0.00916738	0.510634	0.16316	0.0787697	0.0167476	0.014135	0.00937727	0.359217	0.033943	0.000190473	0.0279022	0.0132665	0.125423	0.00782182	0.133306	0.0142708	0.0377313	0.000132339	0.19339	0.00754873	0.0207463	0.00152391	0.0465866	0.00105724	0.00114791	0.469166	0.262473	0.0252927	0.00114142	0.310812	0.0177625	0.00978092	0.000330516
WD_162	C	9.51375e-05	0.0116007	0.00747142	0.00269289	0.0261518	0.00326002	0.0238467	0.687744	0.0687379	0.472918	0.591179	0.039401	0.000200119	0.000788959	0.722555	0.0082491	0.31455	0.0995596	0.0794226	0.0219647	0.0126864	0.00643753	0.202577	0.0610305	2.89211e-05	0.0205197	0.00769625	0.0703071	0.00673701	0.0704106	0.0118836	0.0368374	0.000326106	0.105996	0.0137843	0.026476	0.00187529	0.0384235	0.000777569	0.000187875	0.113371	0.147561	0.0163031	0.00102809	0.227978	0.0181331	0.0109531	0.000306926
AIH_34	C	0	0.00843427	0.00414741	0.00174316	0.0216401	0.00272915	0.0166687	0.661974	0.15059	1.1245	0.484921	0.0194167	0.000265403	0.00138954	0.61784	0.00969588	0.226361	0.095983	0.0376791	0.0136245	0.0119471	0.00774524	0.347858	0.0280891	2.33924e-06	0.0267245	0.00379199	0.11022	0.00348042	0.112415	0.0118002	0.0399826	4.90547e-05	0.0770772	0.00717185	0.0091426	0.000978415	0.0183097	0.00213217	0.000839756	0.349111	0.349846	0.0417298	0.000861373	0.362838	0.0123701	0.00528571	0.000205907
AIH_73	C	1.51744e-05	0.00851836	0.00338884	0.00212834	0.0362395	0.00164167	0.0056252	0.37008	0.137106	0.909327	0.381674	0.00645065	0.000405623	0.00291064	0.746972	0.00597444	0.52543	0.141626	0.0333229	0.0125155	0.0099176	0.00571791	0.330425	0.0185614	4.41064e-05	0.0183662	0.0115268	0.0812175	0.00534116	0.0580882	0.00672522	0.0163892	0.000143168	0.108868	0.00558276	0.0171428	0.00141969	0.024717	0.00130131	0.00126462	0.0908375	0.0998101	0.0192807	0.000635583	0.205538	0.0123901	0.00604378	0.00025384
AIH_93	C	0	0.0035837	0.00217215	0.000939186	0.005049	0.00149043	0.00510487	0.191613	0.238214	0.808146	0.129835	0.0168308	3.06062e-05	0.00306295	0.427763	0.00386655	0.176411	0.0993578	0.018339	0.0136666	0.00715688	0.00434157	0.34237	0.0251244	1.3929e-05	0.0229294	0.00224397	0.0439057	0.00119763	0.0499144	0.00681182	0.0156633	0.00072475	0.0504525	0.00238646	0.00770385	0.000742438	0.00628272	0.000222869	0.000411354	0.105885	0.0499984	0.0855164	0.000773663	0.0399709	0.011179	0.00157931	7.34879e-05
AIH_107	C	0	0.012338	0.00390678	0.00305216	0.0330954	0.00158575	0.00608092	0.405809	0.102726	0.700647	0.417799	0.0222028	0.000594754	0.00427287	0.524284	0.00669622	0.362302	0.228459	0.0301643	0.0180324	0.0118185	0.00376636	0.381148	0.0434074	1.74073e-05	0.0278643	0.0072262	0.096392	0.00346652	0.118031	0.01192	0.0234571	0.000727928	0.104071	0.0118943	0.0147569	0.0010645	0.0168208	0.00111507	0.00012833	0.189798	0.193922	0.0541757	0.00125641	0.165266	0.0157503	0.00356909	0.000270043
AIH_189	C	0	0.0151895	0.00731377	0.0033902	0.0430082	0.00166982	0.0185405	0.493425	0.0632517	0.548175	0.300858	0.0172626	0.000505681	0.00209604	0.760079	0.0060884	0.521408	0.192251	0.0516444	0.0198053	0.011886	0.00341143	0.269726	0.0423105	8.03463e-06	0.0272374	0.011117	0.159861	0.00596951	0.136597	0.0116647	0.0255937	1.2292e-05	0.168511	0.0116082	0.0161632	0.00155401	0.0291712	0.00149767	0.00040679	0.0998654	0.170944	0.0262022	0.000839684	0.416681	0.0146921	0.00986168	0.000775913
CTRL	CTRL_5	0	0.0044988	0.00449049	0.00111618	0.0113635	0.00382624	0.0084242	0.891302	0.1119	1.15239	0.0680743	0.0179759	0	0.00273159	1.08962	0.00509629	0.270666	0.096109	0.0311037	0.0254559	0.0164543	0.00155182	0.485312	0.0122285	0	0.0280157	0.00308958	0.0828175	0.00249207	0.0788924	0.0110047	0.0174316	0.00208994	0.080516	0.00621863	0.00346636	0.000805949	0.0194387	2.52965e-05	0	0.0285915	0.133974	0.0778958	0.000849715	0.0686065	0.0124565	0.00714397	0.000116001
CTRL	CTRL_17	0	0.00906428	0.0099379	0.00109884	0.0136813	0.00337156	0.00458642	1.22317	0.129293	1.27792	0.082099	0.0304551	0	0.00502775	1.25306	0.0100962	0.487809	0.203889	0.0444272	0.0283717	0.0356323	0.00297663	0.639733	0.0215065	0	0.0567828	0.00352743	0.115354	0.00443158	0.117963	0.0252985	0.0215391	0.000775551	0.163439	0.0052663	0.0118693	0.000839382	0.019671	0.000101432	0	0.0283694	0.41556	0.192338	0.000148922	0.28866	0.0189077	0.0155332	0.000340338
CTRL	CTRL_18	0	0.00684647	0.00515988	0.00157051	0.00829023	0.00145806	0.0150517	0.534938	0.123387	1.03289	0.0770212	0.0245575	2.26809e-05	0.0059424	0.774013	0.00429106	0.194275	0.0680617	0.026405	0.0342293	0.0136466	0.00155742	0.533617	0.0253529	0.000132709	0.0461806	0.0049599	0.084464	0.00309101	0.0888441	0.0129266	0.0185132	0.000125026	0.0789684	0.00881525	0.00457976	0.00145461	0.00829228	0	7.22462e-05	0.0396619	0.181357	0.0684868	0.00121307	0.0919279	0.0119794	0.00295196	0.000177966
CTRL	CTRL_19	0	0.00635379	0.00467801	0.00108397	0.0101867	0.0016499	0.0142493	0.605926	0.0862502	1.14121	0.0507258	0.00544669	4.80098e-06	0.00665008	0.579063	0.00640994	0.316469	0.110477	0.0240196	0.0197899	0.00878464	0.000584126	0.626359	0.0133158	0	0.0510911	0.00530137	0.0937858	0.00329645	0.0800718	0.00756706	0.0135091	0.000189246	0.147534	0.00885042	0.00312385	0.00160327	0.0101314	0	0.000197076	0.0160974	0.175492	0.0910088	0.000397673	0.0913014	0.00979348	0.00282423	0.00014844
CTRL	CTRL_32	0	0.00902492	0.00461923	0.00157299	0.0147474	0.0016394	0.0139022	0.457108	0.0838476	0.52906	0.0778459	0.00689554	0.000117791	0.00326633	0.770155	0.00647685	0.345069	0.122001	0.0476616	0.0251525	0.0151631	0.00108639	0.649453	0.017534	0	0.0407589	0.00439427	0.120279	0.005249	0.128034	0.0107711	0.0179111	0.00134507	0.136279	0.0142607	0.00626431	0.00132648	0.0183294	0.000315714	9.06189e-06	0.017163	0.18788	0.0831866	0.000777585	0.13746	0.0090383	0.00287608	7.43814e-05
CTRL	CTRL_37	0	0.00651386	0.00471293	0.000848123	0.00999796	0.000899197	0.014224	0.414892	0.134247	0.732164	0.0661593	0.00724263	0	0.00736579	0.612763	0.00728119	0.259861	0.110401	0.029928	0.0197351	0.0103316	0.00122141	0.522877	0.0154357	0	0.0410923	0.00424	0.0900578	0.00358908	0.0801897	0.0101642	0.0202213	0.000849277	0.0722911	0.00290865	0.0053905	0.00176765	0.0153037	0.0002053	0.000250255	0.0261746	0.183985	0.0622665	0.000450023	0.0679371	0.010052	0.00273098	0.00011025
CTRL	CTRL_38	0	0.00527764	0.0097342	0.00245379	0.00720847	0.00241939	0.00677661	0.288784	0.177444	2.09724	0.0923113	0.0293005	0	0.00125263	0.766116	0.00620311	0.364514	0.122645	0.0274076	0.0462856	0.0188484	0.00265863	0.421317	0.0255866	8.04407e-05	0.0434925	0.00213036	0.102665	0.00155448	0.0896122	0.00690768	0.0204019	0.00102719	0.109576	0.0052916	0.0107193	0.00163401	0.0140935	4.66045e-06	0.000195072	0.0392411	0.122463	0.190483	0.00166622	0.0587967	0.0147183	0.00601843	0.000306261
CTRL	CTRL_40	0	0.00533219	0.00636499	0.00268022	0.00437478	0.000958771	0.0109419	0.460585	0.0634312	0.542958	0.0463319	0.0175724	0	0.0015559	0.583572	0.00712276	0.228555	0.0766466	0.0223503	0.0256483	0.00865439	0.00119366	0.302082	0.0155837	0.000132082	0.0289819	0.00233411	0.0778907	0.00163958	0.0639157	0.0106618	0.0159498	0.000954923	0.183558	0.00224393	0.00510505	0.00152246	0.0107543	6.06927e-05	2.90734e-05	0.030972	0.0838101	0.0719419	0.000918499	0.0336194	0.0118084	0.00272595	0.000107273
CTRL	CTRL_56	0	0.0121065	0.01015	0.00224157	0.039174	0.00437714	0.00902398	0.743675	0.342891	2.38631	0.13195	0.0343136	0.000247198	0.00756074	0.960812	0.005353	0.489284	0.162399	0.0624987	0.0324941	0.0159716	0.00352507	0.706182	0.0139475	1.9425e-05	0.057852	0.00430837	0.110976	0.00520186	0.121711	0.0140894	0.0316571	0.00147254	0.17678	0.0102162	0.014676	0.00214501	0.0191605	0.000392513	0.0022677	0.148817	0.135781	0.136448	0.00154458	0.0781353	0.0197325	0.006083	0.000146792
CTRL	CTRL_12Wz	0	0.0125387	0.0104151	0.00223878	0.0137544	0.0032333	0.012381	0.254173	0.0739838	0.97306	0.105494	0.0116705	4.83671e-06	0.00478909	0.545674	0.00718052	0.397265	0.155963	0.0208255	0.0268998	0.0148018	0.00064662	0.378359	0.0202501	0	0.043909	0.0019347	0.0946362	0.00283587	0.113783	0.0113763	0.0152367	0.00130514	0.153699	0.00841208	0.00622957	0.00166976	0.00889042	2.68014e-05	2.80349e-05	0.0193668	0.141622	0.113221	0.000864897	0.0583953	0.0144305	0.00372682	9.56024e-05
CTRL	CTRL_13Wz	0	0.0136018	0.013727	0	0.0109221	0.00148654	0.0142352	0.370453	0.112458	1.6599	0.14406	0.0281239	1.58536e-05	0.00253057	0.78365	0.0124962	0.50932	0.182064	0.03639	0.0322644	0.0187439	0.00308928	0.47183	0.0190886	0	0.0599313	0.00186341	0.126201	0.00297062	0.0962176	0.018574	0.022575	0.000791978	0.193665	0.00796918	0.012889	0.000605968	0.0123993	0	6.93952e-05	0.0490166	0.292513	0.122305	0.00122966	0.0925277	0.016055	0.00416259	0.00019199
CTRL	CTRL_14Wz	0	0.00917908	0.008919	0.00229346	0.0084677	0.000283487	0.0114315	0.325891	0.0546009	0.597357	0.372862	0.019794	3.74095e-05	0.0027536	0.702613	0.00472109	0.351335	0.152629	0.0292631	0.0166879	0.0167133	0.000618792	0.368062	0.0343727	0	0.0344127	0.00385771	0.0963978	0.00434447	0.0898215	0.0133082	0.0141253	0.000711933	0.0885458	0.00803424	0.0060951	0.00127841	0.0217081	0.000276478	0	0.0386698	0.306564	0.0570486	0.00125497	0.148522	0.0112688	0.00363694	0.000105441
CTRL	CTRL_15Wz	0	0.0064743	0.00859301	0.00219631	0.0065039	0.000433826	0.00872992	0.30759	0.0621625	0.873758	0.256012	0.0344181	8.69321e-06	0.0013098	0.582221	0.00622159	0.27468	0.0963976	0.0285645	0.0216021	0.0118148	0.00151005	0.240232	0.0179612	0	0.0375105	0.00258117	0.0741069	0.00210705	0.0624053	0.0125249	0.0185891	0.00116096	0.09898	0.00575271	0.00913805	0.00147646	0.021081	0.000102106	0	0.0652695	0.445866	0.0470527	0.000474417	0.173664	0.00866825	0.00716315	0.000317113
CTRL	CTRL_18Wz	0	0.00617233	0.0079991	0.00136414	0.00516095	0.00073744	0.0101673	0.173328	0.055396	0.350758	0.0793453	0.0247897	2.95832e-06	0.00187316	0.335381	0.00430404	0.157149	0.0634503	0.0182035	0.0206418	0.00647526	0.0013443	0.165138	0.0260405	0	0.02148	0.00157449	0.0433524	0.000770006	0.0462021	0.00862488	0.0140926	0.000177467	0.0748858	0.00570501	0.00545337	0.0025497	0.00395616	0.000274228	0.000106018	0.0183548	0.0848093	0.054555	0.000732591	0.0510401	0.00687748	0.00216132	2.8659e-05
CTRL	CTRL_19Wz	0	0.00790631	0.00766916	0.0020987	0.0122372	0.00251436	0.00891293	0.518135	0.0927938	0.677302	0.294238	0.0145514	1.15545e-05	0.000830586	0.540924	0.00555023	0.277621	0.0975041	0.0325118	0.017463	0.0120874	0.00752424	0.188713	0.0474916	0	0.0199862	0.00368807	0.0402363	0.00227773	0.0343178	0.0148573	0.0251488	0.000454109	0.0565966	0.00558206	0.0151394	0.00158889	0.0183127	8.73976e-05	0.000287918	0.0749224	0.312087	0.0434908	0.000588713	0.157372	0.0150099	0.00982103	0.000422887
CTRL	CTRL_1Wz	0	0.0127151	0.0086696	0.00230072	0.0149025	0.0012068	0.01601	0.543035	0.0823063	0.785709	0.124156	0.0113048	2.69201e-06	0.00365961	0.692033	0.0123871	0.47422	0.205621	0.0348361	0.0349858	0.0156914	0.00136776	0.546403	0.0192169	1.27273e-05	0.0558474	0.00397348	0.0682059	0.00454195	0.0657843	0.0112078	0.0175216	0.00175124	0.103731	0.00707812	0.0091773	0.00195591	0.0155109	9.05941e-06	1.23248e-05	0.0403842	0.192574	0.114168	0.000941904	0.0878514	0.0164751	0.00351184	0.000337422
CTRL	CTRL_20Wz	0	0.0082727	0.0160499	0.00294958	0.00916026	0.000785543	0.010076	0.302855	0.0590686	0.733173	0.173327	0.0115915	0	0.00724175	0.745142	0.00778043	0.310699	0.187566	0.0243093	0.0486591	0.0184934	0.00170885	0.44634	0.0424113	0	0.0513329	0.0031603	0.0904955	0.00130561	0.130609	0.021662	0.0186463	0.00109956	0.150835	0.0109401	0.00802116	0.00516441	0.0161671	0.000109076	0	0.0369794	0.365884	0.122192	0.00111004	0.114748	0.0171359	0.00314037	0.000189747
CTRL	CTRL_2Wz	0	0.0130402	0.010634	0.00401363	0.00620302	0.000906052	0.014693	0.473226	0.164523	1.22011	0.229778	0.022191	0	0.00476234	0.733071	0.00843788	0.428811	0.178871	0.0274943	0.040351	0.0188162	0.00255348	0.495011	0.0455718	0	0.0742113	0.00233553	0.109964	0.00220601	0.122196	0.0145371	0.0239656	0.000461271	0.131476	0.00553793	0.0105638	0.00212091	0.0149435	5.75039e-06	5.39967e-05	0.0496225	0.275222	0.144864	0.000712964	0.0783914	0.0129988	0.00401488	0.000143142
CTRL	CTRL_3Wz	0	0.00919348	0.0108159	0.00330296	0.0157677	0.000914234	0.0118164	0.364805	0.0933775	0.747242	0.366376	0.0173838	3.02581e-05	0.0018234	0.748675	0.00650251	0.341234	0.118063	0.0435107	0.0250448	0.0173216	0.00408823	0.359281	0.0462113	0	0.0366257	0.00317702	0.0822628	0.00408338	0.0827101	0.0104442	0.0328091	0.000678446	0.122239	0.0170342	0.0152804	0.00412135	0.0354039	9.03152e-05	0.000263402	0.0542862	0.169546	0.0597695	0.0014393	0.0693304	0.0159153	0.00538464	0.000144526
CTRL	CTRL_5Wz	0	0.00986395	0.00865384	0.00223327	0.0103981	0.00086695	0.0140667	0.278931	0.0715203	0.644034	0.115997	0.0175385	0	0.0046136	0.679499	0.00984046	0.342062	0.133711	0.0264306	0.0304083	0.0169752	0.00174224	0.475673	0.0401009	0	0.0488063	0.00282516	0.108971	0.00368217	0.0948853	0.0129032	0.0174937	0.00108628	0.147934	0.00677946	0.00615011	0.00332646	0.011193	0.000333705	4.43047e-06	0.0305472	0.270775	0.115967	0.000854324	0.081975	0.0128954	0.0025646	0.000153908
CTRL	CTRL_6Wz	0	0.0113757	0.00742082	0.0030711	0.0124043	0.000720879	0.0138892	0.285108	0.0532932	0.926666	0.154363	0.00991295	3.58363e-05	0.0042618	0.59944	0.00920609	0.397455	0.157517	0.0218368	0.0192511	0.0205715	0.00209884	0.391045	0.0280951	0	0.0360229	0.00385378	0.0671574	0.00371225	0.0599479	0.0133509	0.012989	0.000363406	0.0894598	0.00845514	0.00687209	0.0024028	0.0138022	0	0.000269534	0.0297922	0.13022	0.0721505	0.00123057	0.0891009	0.0131541	0.00283294	0.000179001
CTRL	CTRL_7Wz	0	0.0169772	0.0119298	0.00359127	0.0128683	0.00155847	0.0172878	0.372315	0.122178	1.16731	0.110816	0.026931	1.30148e-05	0.0052905	0.751051	0.00874774	0.448244	0.209669	0.0301266	0.0420214	0.0206063	0.000534381	0.532495	0.0261588	0	0.0763833	0.00231181	0.109935	0.00333225	0.120086	0.0158535	0.0173972	0.000952874	0.239741	0.00747793	0.00751532	0.00274007	0.0119002	1.69414e-05	0	0.0333042	0.231494	0.144402	0.000892274	0.114777	0.0184431	0.00552103	0.00015733
CTRL	CTRL_XWz	0	0.0198146	0.0203853	0.0026349	0.0256072	0.00217801	0.0166929	0.471723	0.116617	1.31285	0.247249	0.0168868	0	0.00323529	0.801412	0.00935998	0.571527	0.184754	0.0393956	0.0378322	0.019906	0.0048542	0.415214	0.0593203	0	0.0434939	0.00579791	0.12798	0.00395964	0.168319	0.0139986	0.0310733	0.000794659	0.181038	0.0159781	0.0170045	0.00396285	0.0231189	0.000261733	0	0.0543866	0.177455	0.118173	0.00226614	0.113894	0.017284	0.00564922	0.000215847
CTRL	WM	0	0.0119406	0.00756617	0.00231388	0.0106664	0.00448141	0.00611145	0.418263	0.172917	1.51564	0.336369	0.0180703	9.75383e-05	0.00447495	0.5677	0.0118717	0.334187	0.180985	0.0250275	0.0231649	0.0191825	0.00552161	0.532822	0.0404691	0	0.0395281	0.00340748	0.0571148	0.00468295	0.0430386	0.00905155	0.0267693	0.000286961	0.0832073	0.00533844	0.0123362	0.00314634	0.0266378	2.1361e-05	0.000106922	0.075395	0.171215	0.088245	0.00141578	0.0412362	0.0269051	0.00334792	6.92233e-05
CTRL	WP	0	0.00780867	0.00556481	0.00176576	0.00704668	0.00159501	0.00462503	0.350091	0.124799	1.07455	0.304956	0.00850142	5.3473e-05	0.00579495	0.73638	0.00852178	0.177263	0.102879	0.0147065	0.020259	0.0182171	0.00247986	0.411532	0.0129947	0	0.0250368	0.00291646	0.0553066	0.00237284	0.0521109	0.0102796	0.0229579	0.000438799	0.0510896	0.005457	0.00606998	0.00446706	0.00599299	0.000181116	1.49914e-05	0.0632053	0.25238	0.0967297	0.00075313	0.067879	0.015921	0.0019629	0.000234332
CTRL	WR	0	0.0170193	0.0133954	0.00453869	0.0155727	0.00377928	0.0106837	0.446623	0.173224	1.19839	0.310568	0.0256358	0	0.0105065	0.623034	0.0116677	0.292705	0.155492	0.0260467	0.0274636	0.0166608	0.00998207	0.330209	0.0416879	0	0.0360121	0.00536551	0.0604324	0.00257169	0.0575444	0.012166	0.0284066	0.000655615	0.0847995	0.00824144	0.00905927	0.00285725	0.0202124	6.76243e-05	0.000447012	0.160639	0.149349	0.0846825	0.00127373	0.0811535	0.022335	0.00155538	3.06044e-05
CTRL	WS	7.61256e-05	0.0217824	0.0179096	0.00466691	0.0170808	0.00328205	0.00864262	0.561576	0.307482	1.78389	0.267889	0.0311732	0.000112706	0.0116818	0.926734	0.0138775	0.390309	0.206675	0.0440026	0.0401948	0.0150514	0.0106085	0.593904	0.0304029	0	0.0475878	0.00497352	0.0862147	0.0050817	0.0888595	0.0213084	0.0340189	0.00044702	0.175377	0.0125724	0.0183629	0.00483763	0.0116804	0.000168027	0.000580599	0.205376	0.323282	0.133734	0.00126015	0.0909192	0.0303342	0.00271216	0.000127967
CTRL	WT	1.13354e-05	0.0109183	0.00863403	0.0027443	0.0131702	0.00292547	0.00292583	0.387004	0.199046	1.34781	0.2603	0.0250224	4.67444e-05	0.00859919	0.573821	0.00692526	0.240469	0.149137	0.0236167	0.0225653	0.0132534	0.0076768	0.363131	0.0141303	1.517e-05	0.0386137	0.00359825	0.0813615	0.00239721	0.0737503	0.00784883	0.0205831	0.000504778	0.106647	0.00727645	0.00915147	0.00569639	0.00607275	0	0	0.0708181	0.0891864	0.129807	0.00106611	0.0235928	0.0171258	0.00228137	2.69578e-05
CTRL	WU	0	0.0120684	0.022017	0.00365073	0.0148047	0.00280872	0.00253131	0.482192	0.203369	0.870818	0.185192	0.0146607	0.000326743	0.00605701	0.587173	0.00633646	0.284883	0.167942	0.01735	0.0259656	0.0134525	0.00439195	0.438578	0.00939703	0	0.0576693	0.00523748	0.0741108	0.0059726	0.0659464	0.0128071	0.0239464	0.00127468	0.104172	0.0090213	0.00880033	0.00626969	0.00691081	0.000188118	7.06619e-05	0.113905	0.209063	0.135622	0.000173003	0.0660267	0.0145201	0.00351926	7.98134e-05
CTRL	WW	0	0.0212785	0.0134759	0.00565837	0.0106332	0.0036078	0.00905147	0.560386	0.211376	1.38995	0.370935	0.0417268	3.85371e-05	0.00918688	0.892608	0.0113845	0.310368	0.180992	0.0283721	0.0281247	0.0220804	0.00649909	0.423267	0.0433452	0	0.0393472	0.00394681	0.0383945	0.00439884	0.094724	0.018702	0.0270867	0.000664455	0.0883341	0.00602021	0.0151181	0.00802207	0.0127279	0.000171762	0.000142899	0.194105	0.250137	0.122021	0.00201012	0.0741803	0.0368223	0.00369579	7.33806e-05
CTRL	WX	0	0.0119737	0.00797915	0.003302	0.023797	0.00236713	0.0171987	0.640339	0.291592	1.25839	0.581953	0.0135813	7.41274e-06	0.00875855	0.726066	0.0148209	0.296647	0.174164	0.0348336	0.0323832	0.0150738	0.00743951	0.398782	0.0616483	0	0.0627032	0.00391615	0.0834979	0.00831716	0.072956	0.0151586	0.0413489	0.000297912	0.108429	0.0129083	0.0154996	0.00595868	0.0443033	0.000231414	0.000581591	0.12452	0.215478	0.076614	0.00221283	0.0567044	0.0238704	0.00583838	7.48343e-05
CTRL	WZ	0	0.0120376	0.00758289	0.00436055	0.0140369	0.00252494	0.0107966	0.536899	0.187486	1.26179	0.243117	0.0173899	3.95655e-05	0.00980949	0.716133	0.0110094	0.248689	0.162463	0.0235644	0.0358148	0.0128352	0.00561671	0.390831	0.0349536	0	0.0298119	0.00321102	0.051753	0.00286749	0.0531753	0.00899339	0.0190312	0.000437404	0.0632015	0.012706	0.0116018	0.00194105	0.0194594	1.43998e-05	0	0.063858	0.15633	0.0979706	0.000426952	0.0202036	0.0254115	0.00176157	3.11609e-05
CTRL	WN	0	0.010525	0.0106334	0.00319851	0.0132434	0.00329774	0.0089304	0.416093	0.17114	1.234	0.174225	0.016252	0.000161788	0.00836585	0.770263	0.0147109	0.319432	0.178549	0.0201711	0.0246214	0.0194485	0.0032278	0.477819	0.0280973	0	0.0489052	0.00341912	0.112643	0.00392658	0.0859139	0.00962478	0.0222324	0.00111034	0.131053	0.00428303	0.00992174	0.00500935	0.0175671	0.000395774	0.000520323	0.103087	0.200504	0.108581	0.00186059	0.0678782	0.019639	0.00162354	0.00026283
[truncated: 424 more columns]

## Sheet: S2
Differentially expressed miRNAs (DEMs) in liver patients with different functional state Child-Pugh class (CPS)A, B, C compared to normal. The result of ANOVA indicated that the expression of 123 miRNAs was significantly different in the CPS class A group compared to normal, of which only 9 were upregulated and 114 were downregulated in CPS A patients. When comparing normal livers to the CPS clas…
Significant	P-value	A-CTRL	Regulate	Significant	P-value	B-CTRL	Regulate	Significant	P-value	C-CTRL	Regulate
hsa-let-7c	0.000395 ***	0.0011	DOWN	hsa-let-7c	0.000395 ***	0.0021	Down	hsa-let-7c	0.000395 ***	0.0182	Down
hsa-miR-23b	0.00517 **	0.019	DOWN	hsa-miR-23a	0.00183 **	0.0355	up	hsa-miR-10a	1.73e-05 ***	0.00024	up
hsa-miR-24	0.00387 **	0.0098	DOWN	hsa-miR-23b	0.00517 **	0.023	Down	hsa-miR-19b	0.0198 *	0.015	Down
hsa-miR-25	6.07e-05 ***	0.00016	DOWN	hsa-miR-25	6.07e-05 ***	0.00061	Down	hsa-miR-21	6.92e-05 ***	0.00044	up
hsa-miR-27b	1.23e-05 ***	0.00016	DOWN	hsa-miR-27b	1.23e-05 ***	0.00035	Down	hsa-miR-23a	0.00183 **	0.0013	up
hsa-miR-28	4.06e-10 ***	9.9e-09	DOWN	hsa-miR-28	4.06e-10 ***	4.8e-08	Down	hsa-miR-23b	0.00517 **	0.017	Down
hsa-miR-30c	0.000352 ***	0.0032	DOWN	hsa-miR-30c	0.000352 ***	0.0032	Down	hsa-miR-25	6.07e-05 ***	0.00797	Down
hsa-miR-92a	9.64e-06 ***	0.00035	DOWN	hsa-miR-92a	9.64e-06 ***	0.00037	Down	hsa-miR-27a	3.65e-07 ***	2.4e-05	up
hsa-miR-99a	0.00379 **	0.0035	DOWN	hsa-miR-95	1.82e-10 ***	0.011	up	hsa-miR-27b	1.23e-05 ***	0.00016	Down
hsa-miR-103	3.56e-06 ***	4.4e-06	DOWN	hsa-miR-99a	0.00379 **	0.0465	Down	hsa-miR-28	4.06e-10 ***	4e-06	Down
hsa-miR-107	9.93e-09 ***	2.6e-06	DOWN	hsa-miR-103	3.56e-06 ***	0.00025	Down	hsa-miR-30c	0.000352 ***	0.0015	Down
hsa-miR-130b	1.38e-09 ***	5.6e-07	DOWN	hsa-miR-107	9.93e-09 ***	8e-06	Down	hsa-miR-92a	9.64e-06 ***	4.1e-05	Down
hsa-miR-135a	1.8e-07 ***	0.0675	UP	hsa-miR-130b	1.38e-09 ***	4.1e-08	Down	hsa-miR-95	1.82e-10 ***	2.2e-10	up
hsa-miR-148a	4.99e-11 ***	1.4e-05	DOWN	hsa-miR-135a	1.8e-07 ***	0.0149	up	hsa-miR-99b	2.52e-05 ***	0.0098	up
hsa-miR-152	0.0186 *	0.019	DOWN	hsa-miR-142-3p	0.00609 **	0.0259	up	hsa-miR-103	3.56e-06 ***	0.00664	Down
hsa-miR-192	8e-06 ***	0.00336	DOWN	hsa-miR-148a	4.99e-11 ***	7.9e-08	Down	hsa-miR-107	9.93e-09 ***	7.7e-08	Down
hsa-miR-194	7.51e-06 ***	0.00053	DOWN	hsa-miR-150	2.5e-05 ***	0.00033	up	hsa-miR-130a	2.74e-05 ***	6.5e-05	up
hsa-miR-197	1.36e-05 ***	0.0001	DOWN	hsa-miR-192	8e-06 ***	0.00026	Down	hsa-miR-130b	1.38e-09 ***	3.9e-07	Down
hsa-miR-203	6.1e-05 ***	0.00021	DOWN	hsa-miR-194	7.51e-06 ***	0.00018	Down	hsa-miR-132	1.09e-05 ***	0.0033	up
hsa-miR-204	0.00684 **	0.0357	DOWN	hsa-miR-197	1.36e-05 ***	0.0001	Down	hsa-miR-135a	1.8e-07 ***	4.3e-08	up
hsa-miR-211	0.000155 ***	0.0082	DOWN	hsa-miR-199a	0.000913 ***	0.0229	up	hsa-miR-142-3p	0.00609 **	0.0081	up
hsa-miR-212	0.00019 ***	0.02915	DOWN	hsa-miR-200a	3.2e-06 ***	0.0015	up	hsa-miR-148a	4.99e-11 ***	1.1e-10	Down
hsa-miR-324-5p	0.0132 *	0.014	DOWN	hsa-miR-203	6.1e-05 ***	0.00075	Down	hsa-miR-150	2.5e-05 ***	7.9e-05	up
hsa-miR-328	0.000153 ***	6.2e-05	DOWN	hsa-miR-211	0.000155 ***	0.00045	up	hsa-miR-181c	0.0103 *	0.0086	up
hsa-miR-372	0.00555 **	0.017	DOWN	hsa-miR-218	9.42e-11 ***	0.00032	up	hsa-miR-192	8e-06 ***	1.2e-05	Down
hsa-miR-98	8.01e-05 ***	0.00065	DOWN	hsa-miR-328	0.000153 ***	0.037	Down	hsa-miR-194	7.51e-06 ***	3.2e-05	Down
hsa-miR-9	0.00791 **	0.0054	DOWN	hsa-miR-372	0.00555 **	0.045	Down	hsa-miR-195	5.25e-05 ***	0.0009	up
hsa-miR-30b	0.00529 **	0.019	DOWN	hsa-miR-98	8.01e-05 ***	0.0002	Down	hsa-miR-199a	0.000913 ***	0.0019	up
hsa-miR-429	6.33e-07 ***	0.018	UP	hsa-miR-30b	0.00529 **	0.015	Down	hsa-miR-199b	0.000158 ***	0.00021	up
hsa-miR-93	0.00619 **	0.0067	DOWN	hsa-miR-365	0.000121 ***	0.00183	Down	hsa-miR-200a	3.2e-06 ***	1.5e-06	up
hsa-miR-511	1.38e-09 ***	4.4e-09	DOWN	hsa-miR-429	6.33e-07 ***	0.014	up	hsa-miR-203	6.1e-05 ***	0.00273	Down
hsa-miR-379	0.000947 ***	0.0016	DOWN	hsa-miR-93	0.00619 **	0.0382	Down	hsa-miR-210	0.00153 **	0.0153	up
hsa-miR-518d	0.000862 ***	0.0083	DOWN	hsa-miR-146b	3.02e-06 ***	0.0018	up	hsa-miR-211	0.000155 ***	0.00094	Down
hsa-miR-140	0.000823 ***	0.0015	DOWN	hsa-miR-511	1.38e-09 ***	6.3e-07	Down	hsa-miR-218	9.42e-11 ***	3.2e-10	up
hsa-miR-362	5.25e-06 ***	0.00013	DOWN	hsa-miR-379	0.000947 ***	0.0108	Down	hsa-miR-372	0.00555 **	0.014	Down
hsa-miR-410	0.00326 **	0.0034	DOWN	hsa-miR-518d	0.000862 ***	0.0011	Down	hsa-miR-20a	0.0172 *	0.016	Down
hsa-miR-485-3p	0.00154 **	0.018	DOWN	hsa-miR-362	5.25e-06 ***	1.3e-05	Down	hsa-miR-29c	0.0152 *	0.034	up
hsa-miR-455	0.00184 **	0.0162	DOWN	hsa-miR-410	0.00326 **	0.0243	Down	hsa-miR-30b	0.00529 **	0.027	up
hsa-miR-487b	0.00571 **	0.015	DOWN	hsa-miR-485-3p	0.00154 **	0.026	Down	hsa-miR-365	0.000121 ***	0.00015	Down
hsa-miR-539	3.21e-06 ***	2.5e-05	DOWN	hsa-miR-487a	0.0237 *	0.032	Down	hsa-miR-429	6.33e-07 ***	1.3e-07	up
hsa-miR-374-5p	6.75e-05 ***	0.00035	DOWN	hsa-miR-455	0.00184 **	0.0026	Down	hsa-miR-490	0.031 *	0.029	Down
hsa-miR-660	5.5e-05 ***	0.00013	DOWN	hsa-miR-487b	0.00571 **	0.016	Down	hsa-miR-146b	3.02e-06 ***	2.8e-06	up
hsa-miR-425-5p	4.29e-11 ***	2.3e-09	DOWN	hsa-miR-539	3.21e-06 ***	4.2e-05	Down	hsa-miR-511	1.38e-09 ***	9.9e-05	Down
hsa-miR-532	9.38e-07 ***	1.2e-05	DOWN	hsa-miR-374-5p	6.75e-05 ***	0.01046	Down	hsa-miR-518d	0.000862 ***	0.0331	Down
hsa-miR-618	0.000197 ***	0.00124	DOWN	hsa-miR-660	5.5e-05 ***	0.00409	Down	hsa-miR-362	5.25e-06 ***	0.03284	Down
hsa-miR-411	0.00115 **	0.013	DOWN	hsa-miR-425-5p	4.29e-11 ***	2.3e-09	Down	hsa-miR-455	0.00184 **	0.0252	Down
hsa-miR-512-3p	0.00739 **	0.016	DOWN	hsa-miR-532	9.38e-07 ***	0.00044	Down	hsa-miR-425-5p	4.29e-11 ***	2.4e-05	Down
hsa-miR-598	0.000981 ***	0.0033	DOWN	hsa-miR-618	0.000197 ***	0.00046	Down	hsa-miR-636	2.7e-09 ***	1.9e-05	Down
hsa-miR-502-3p	0.00943 **	0.01	DOWN	hsa-miR-411	0.00115 **	0.031	Down	hsa-miR-224	0.00103 **	0.0038	up
hsa-miR-636	2.7e-09 ***	3.2e-06	DOWN	hsa-miR-512-3p	0.00739 **	0.025	Down	hsa-miR-106a	3.71e-07 ***	1.3e-06	Down
hsa-miR-32	0.0278 *	0.041	UP	hsa-miR-598	0.000981 ***	0.0219	Down	hsa-miR-339-3p	0.000139 ***	9.4e-05	up
hsa-miR-29a	0.021 *	0.023	DOWN	hsa-miR-636	2.7e-09 ***	5.9e-09	Down	hsa-miR-345	7.58e-15 ***	1.2e-11	Down
hsa-miR-362-3p	0.0162 *	0.016	DOWN	hsa-miR-224	0.00103 **	0.0042	up	hsa-miR-886-5p	0.00918 **	0.022	up
hsa-miR-376c	0.0015 **	0.01	DOWN	hsa-miR-376c	0.0015 **	0.01	Down	hsa-miR-886-3p	0.000518 ***	0.0023	up
hsa-miR-337-5p	0.0278 *	0.018	DOWN	hsa-miR-106a	3.71e-07 ***	6.9e-05	Down	hsa-miR-125a-5p	1.55e-06 ***	5.5e-05	up
hsa-miR-106a	3.71e-07 ***	5.9e-05	DOWN	hsa-miR-339-3p	0.000139 ***	0.0074	up	hsa-miR-10b	2.22e-08 ***	4.2e-08	up
hsa-miR-345	7.58e-15 ***	1.8e-10	DOWN	hsa-miR-345	7.58e-15 ***	2.7e-12	Down	hsa-miR-140-3p	1.26e-05 ***	2.4e-05	up
hsa-miR-323-3p	0.000818 ***	0.00063	DOWN	hsa-miR-10b	2.22e-08 ***	0.0073	up	hsa-miR-509-5p	0.000197 ***	0.00159	Down
hsa-miR-126	0.000424 ***	0.00033	DOWN	hsa-miR-323-3p	0.000818 ***	0.03641	Down	hsa-miR-455-3p	3.38e-07 ***	6.5e-06	Down
hsa-miR-509-5p	0.000197 ***	0.03591	DOWN	hsa-miR-140-3p	1.26e-05 ***	0.0023	up	hsa-miR-122	1.38e-14 ***	2.5e-13	Down
hsa-miR-455-3p	3.38e-07 ***	6.6e-05	DOWN	hsa-miR-509-5p	0.000197 ***	0.00028	Down	hsa-miR-133a	0.000989 ***	0.0053	up
hsa-miR-122	1.38e-14 ***	8e-09	DOWN	hsa-miR-455-3p	3.38e-07 ***	5.6e-06	Down	hsa-miR-142-5p	0.00195 **	0.0052	up
hsa-miR-222	1.72e-10 ***	0.0022	UP	hsa-miR-122	1.38e-14 ***	7.9e-11	Down	hsa-miR-143	1.92e-05 ***	0.00013	up
hsa-miR-320	2.63e-08 ***	2.4e-08	DOWN	hsa-miR-142-5p	0.00195 **	0.0052	up	hsa-miR-200b	2.29e-08 ***	8.8e-09	up
hsa-miR-193a-5p	1.48e-11 ***	1.4e-09	DOWN	hsa-miR-200b	2.29e-08 ***	0.01628	up	hsa-miR-338-3p	0.0212 *	0.027	up
hsa-let-7d	0.00617 **	0.013	DOWN	hsa-miR-339-5p	0.00178 **	0.0252	up	hsa-miR-339-5p	0.00178 **	0.0013	up
hsa-miR-138	0.000109 ***	0.0041	UP	hsa-miR-222	1.72e-10 ***	1.4e-05	up	hsa-miR-342-3p	0.00527 **	0.016	up
hsa-miR-139-5p	1.46e-12 ***	5.4e-12	DOWN	hsa-miR-320	2.63e-08 ***	6.8e-05	Down	hsa-miR-222	1.72e-10 ***	4.6e-11	up
hsa-miR-223	0.0014 **	0.0011	DOWN	hsa-miR-31	1.81e-05 ***	1.9e-05	up	hsa-miR-320	2.63e-08 ***	0.03187	Down
hsa-miR-422a	1.04e-06 ***	0.049	DOWN	hsa-miR-193a-5p	1.48e-11 ***	2e-08	up	hsa-miR-145	5.84e-05 ***	0.0003	up
hsa-miR-191	0.00344 **	0.0032	DOWN	hsa-miR-138	0.000109 ***	8.3e-05	up	hsa-miR-31	1.81e-05 ***	0.00056	up
hsa-miR-17	4.93e-07 ***	6.3e-05	DOWN	hsa-miR-139-5p	1.46e-12 ***	7.7e-09	Down	hsa-miR-193a-5p	1.48e-11 ***	1.2e-08	Down
hsa-miR-744	0.000133 ***	0.00031	DOWN	hsa-miR-208b	0.012 *	0.0096	Down	hsa-miR-139-5p	1.46e-12 ***	5.3e-06	Down
hsa-miR-483-5p	0.000298 ***	0.01168	DOWN	hsa-miR-223	0.0014 **	0.029	Down	hsa-miR-885-5p	0.0416 *	0.049	Down
hsa-miR-574-3p	0.00106 **	0.00077	DOWN	hsa-miR-422a	1.04e-06 ***	9.2e-06	Down	hsa-miR-422a	1.04e-06 ***	7.1e-06	Down
hsa-miR-576-3p	7.37e-07 ***	1.4e-06	DOWN	hsa-miR-17	4.93e-07 ***	6.3e-05	Down	hsa-miR-200c	0.000796 ***	0.0034	up
hsa-miR-532-3p	0.000412 ***	0.00032	DOWN	hsa-miR-744	0.000133 ***	0.00108	Down	hsa-miR-199a-3p	6.12e-05 ***	0.00103	up
hsa-miR-523	7.62e-06 ***	0.00016	DOWN	hsa-miR-452	6.12e-05 ***	0.00051	up	hsa-miR-214	7.67e-06 ***	0.0003	up
hsa-let-7e	0.000968 ***	0.002	DOWN	hsa-miR-483-5p	0.000298 ***	0.00095	Down	hsa-miR-17	4.93e-07 ***	2.4e-06	Down
hsa-miR-28-3p	0.0237 *	0.032	DOWN	hsa-miR-708	0.00133 **	0.0382	up	hsa-miR-744	0.000133 ***	0.0155	Down
hsa-let-7b	0.00254 **	0.0036	DOWN	hsa-miR-574-3p	0.00106 **	0.03496	Down	hsa-miR-452	6.12e-05 ***	0.00017	up
hsa-miR-30d	0.00402 **	0.015	DOWN	hsa-miR-576-3p	7.37e-07 ***	0.00031	Down	hsa-miR-182	0.000335 ***	0.00022	up
hsa-miR-30e-3p	0.000882 ***	0.0086	DOWN	hsa-miR-532-3p	0.000412 ***	0.01593	Down	hsa-miR-483-5p	0.000298 ***	0.00128	Down
hsa-miR-206	0.00668 **	0.0444	DOWN	hsa-miR-202	0.0192 *	0.019	Down	hsa-miR-708	0.00133 **	0.0017	up
hsa-miR-378	1.48e-11 ***	2.5e-09	DOWN	hsa-miR-519e	0.00898 **	0.0094	Down	hsa-miR-574-3p	0.00106 **	0.03496	Down
hsa-miR-380-5p	0.000531 ***	0.0018	UP	hsa-miR-523	7.62e-06 ***	4.2e-05	Down	hsa-miR-576-3p	7.37e-07 ***	0.00031	Down
hsa-miR-566	0.000284 ***	0.0011	DOWN	hsa-miR-519d	0.00325 **	0.0054	Down	hsa-miR-519e	0.00898 **	0.0428	Down
hsa-miR-605	0.000537 ***	0.003	DOWN	hsa-let-7e	0.000968 ***	0.0071	Down	hsa-miR-523	7.62e-06 ***	0.00044	Down
hsa-miR-646	0.0199 *	0.033	DOWN	hsa-miR-30d	0.00402 **	0.035	Down	hsa-miR-579	0.0352 *	0.049	Down
hsa-miR-595	0.000491 ***	0.01056	UP	hsa-miR-30e-3p	0.000882 ***	0.0017	Down	hsa-miR-519d	0.00325 **	0.0094	Down
hsa-miR-34b	0.0179 *	0.036	DOWN	hsa-miR-206	0.00668 **	0.0091	Down	hsa-miR-155	0.000854 ***	0.00088	up
hsa-miR-33a	0.000218 ***	0.00031	DOWN	hsa-miR-378	1.48e-11 ***	7.2e-08	Down	hsa-miR-30e-3p	0.000882 ***	0.012	Down
hsa-miR-122-	1e-06 ***	1.4e-05	DOWN	hsa-miR-380-5p	0.000531 ***	0.0052	up	hsa-miR-378	1.48e-11 ***	2.7e-09	Down
hsa-miR-33a#	4.11e-05 ***	0.00012	DOWN	hsa-miR-566	0.000284 ***	0.0015	Down	hsa-miR-380-5p	0.000531 ***	0.0052	up
hsa-miR-93-	4e-04 ***	0.00074	DOWN	hsa-miR-550	0.0325 *	0.043	Down	hsa-miR-566	0.000284 ***	0.009	Down
hsa-miR-96-	4.38e-08 ***	4.3e-07	UP	hsa-miR-592	0.00066 ***	0.0024	Down	hsa-miR-592	0.00066 ***	0.0024	Down
hsa-miR-378	1.48e-11 ***	2.5e-09	DOWN	hsa-miR-624	0.00969 **	0.022	up	hsa-miR-624	0.00969 **	0.026	up
hsa-miR-151-3p	3.33e-05 ***	1.2e-05	DOWN	hsa-miR-605	0.000537 ***	0.0036	Down	hsa-miR-605	0.000537 ***	0.0037	Down
hsa-miR-192-	4.07e-06 ***	0.018	DOWN	hsa-miR-595	0.000491 ***	0.0139	up	hsa-miR-646	0.0199 *	0.055	Down
hsa-miR-425-	0.0378 *	0.04	DOWN	hsa-miR-361-3p	0.00986 **	0.0065	up	hsa-miR-595	0.000491 ***	0.00055	up
hsa-miR-34a-	2.63e-05 ***	0.00297	UP	hsa-miR-33a	0.000218 ***	0.07311	up	hsa-miR-769-5p	0.0081 **	0.043	up
hsa-miR-744-	2.86e-06 ***	7.3e-05	DOWN	hsa-miR-122-	1e-06 ***	0.00033	Down	hsa-miR-33a	0.000218 ***	0.00291	up
hsa-miR-409-3p	0.00254 **	0.0059	DOWN	hsa-miR-33a#	4.11e-05 ***	0.0004	Down	hsa-miR-122-	1e-06 ***	1.3e-05	Down
hsa-miR-19b-1-	1.77e-05 ***	0.00096	DOWN	hsa-miR-93-	4e-04 ***	0.00383	Down	hsa-miR-33a#	4.11e-05 ***	0.01184	Down
hsa-miR-26b-	0.00194 **	0.0039	DOWN	hsa-miR-96-	4.38e-08 ***	2e-06	up	hsa-miR-93-	4e-04 ***	0.01611	Down
hsa-miR-151-5P	1.64e-05 ***	4.1e-05	DOWN	hsa-miR-378	1.48e-11 ***	7.2e-08	Down	hsa-miR-96-	4.38e-08 ***	0.00011	up
hsa-miR-338-5P	0.00777 **	0.032	DOWN	hsa-miR-151-3p	3.33e-05 ***	0.03	up	hsa-miR-145-	0.000759 ***	0.012	up
hsa-miR-1225-3P	0.000125 ***	0.00042	DOWN	hsa-miR-340-	0.00767 **	0.015	up	hsa-miR-378	1.48e-11 ***	2.7e-09	Down
hsa-miR-1227	3.48e-06 ***	3.3e-05	DOWN	hsa-miR-190b	0.00732 **	0.015	up	hsa-miR-151-3p	3.33e-05 ***	0.019	up
hsa-miR-1271	0.0297 *	0.039	DOWN	hsa-miR-192-	4.07e-06 ***	5.1e-05	Down	hsa-miR-340-	0.00767 **	0.023	up
hsa-miR-1201	5.27e-07 ***	0.0006	DOWN	hsa-miR-200b-	0.00153 **	0.0088	up	hsa-miR-190b	0.00732 **	0.023	up
hsa-miR-1303	7.83e-06 ***	9.4e-05	DOWN	hsa-miR-214-	2.02e-07 ***	0.0011	up	hsa-miR-183-	0.0233 *	0.023	up
hsa-miR-1285	0.00518 **	0.0071	DOWN	hsa-miR-34a-	2.63e-05 ***	0.00033	up	hsa-miR-192-	4.07e-06 ***	1.1e-05	Down
hsa-miR-1275	9.53e-12 ***	5.1e-09	DOWN	hsa-miR-744-	2.86e-06 ***	5.8e-05	Down	hsa-miR-200b-	0.00153 **	0.0088	up
hsa-miR-663B	0.00245 **	0.012	DOWN	hsa-miR-409-3p	0.00254 **	0.016	Down	hsa-miR-214-	2.02e-07 ***	2.4e-06	up
hsa-miR-1248	0.0337 *	0.04	DOWN	hsa-miR-374b-	0.0196 *	0.025	up	hsa-miR-34a-	2.63e-05 ***	7.7e-05	up
hsa-miR-1274B	1.21e-05 ***	0.0002	DOWN	hsa-miR-520c-3p	0.0144 *	0.02	up	hsa-miR-744-	2.86e-06 ***	7.3e-05	Down
hsa-miR-1247	5.17e-05 ***	0.00054	DOWN	hsa-miR-550	0.0325 *	0.043	Down	hsa-miR-193b-	0.047 *	0.03	Down
hsa-miR-720	0.0049 **	0.012	DOWN	hsa-miR-19b-1-	1.77e-05 ***	0.00035	Down	hsa-miR-518f-	0.0176 *	0.014	up
hsa-miR-1260	0.00196 **	0.0176	DOWN	hsa-miR-26b-	0.00194 **	0.0076	Down	hsa-miR-19b-1-	1.77e-05 ***	6.7e-05	Down
hsa-miR-1825	0.000592 ***	0.00563	DOWN	hsa-miR-151-5P	1.64e-05 ***	0.00046	Down	hsa-miR-26b-	0.00194 **	0.072	Down
hsa-miR-1296	0.00159 **	0.0031	DOWN	hsa-miR-338-5P	0.00777 **	0.021	Down	hsa-miR-151-5P	1.64e-05 ***	0.00202	Down
hsa-miR-1238	0.00208 **	0.0058	DOWN	hsa-miR-1225-3P	0.000125 ***	0.00086	Down	hsa-miR-338-5P	0.00777 **	0.032	Down
				hsa-miR-1227	3.48e-06 ***	2.4e-05	Down	hsa-miR-1225-3P	0.000125 ***	0.00909	Down
				hsa-miR-1201	5.27e-07 ***	9.9e-07	Down	hsa-miR-1227	3.48e-06 ***	0.0025	Down
				hsa-miR-1303	7.83e-06 ***	8e-05	Down	hsa-miR-1201	5.27e-07 ***	4.4e-05	Down
				hsa-miR-1285	0.00518 **	0.0237	Down	hsa-miR-1303	7.83e-06 ***	0.00045	Down
				hsa-miR-1275	9.53e-12 ***	5.1e-09	Down	hsa-miR-1275	9.53e-12 ***	5.1e-09	Down
				hsa-miR-1183	0.0329 *	0.048	Down	hsa-miR-663B	0.00245 **	0.012	Down
				hsa-miR-663B	0.00245 **	0.012	Down	hsa-miR-1249	0.00444 **	0.0021	Down
				hsa-miR-1274B	1.21e-05 ***	0.00013	Down	hsa-miR-1274B	1.21e-05 ***	0.0003	Down
				hsa-miR-1247	5.17e-05 ***	0.00083	Down	hsa-miR-720	0.0049 **	0.015	Down
				hsa-miR-720	0.0049 **	0.051	Down	hsa-miR-1296	0.00159 **	0.0118	Down
				hsa-miR-1260	0.00196 **	0.0068	Down	hsa-miR-1238	0.00208 **	0.0058	up
				hsa-miR-1825	0.000592 ***	0.00078	Down
				hsa-miR-1296	0.00159 **	0.0198	Down

## Sheet: S3
Differentially expressed miRNAs (DEMs) in liver patients with different sex compared to normal. Our results of the statistical analysis furthermore show, that the expression of 106 and 73 miRNAs was significantly different in females and males (respectively) between the liver pathologies in comparison with the controls.
			female-CTRL		male-CTRL
Study group	Sex	Age	Significant	Pr(>F)	Significant	Pr(>F)
ALK_163	m	62	hsa-miR-202	1.24e-05 ***	hsa-miR-1275	2.45e-05 ***
HCV_6	m	47	hsa-miR-203	<2e-16 ***	hsa-miR-135b	4.83e-15 ***
HCV_51	m	47	hsa-miR-204	2e-07 ***	hsa-miR-136#	5.45e-09 ***
HCV_85	f	49	hsa-miR-206	0.0021 **	hsa-miR-138	1.62e-05 ***
HCV_86	f	48	hsa-miR-208b	0.0173 *	hsa-miR-139-5p	8.5e-08 ***
HCV_138	m	56	hsa-miR-20a#	7.34e-07 ***	hsa-miR-148a	4.08e-09 ***
HCV_154	f	61	hsa-miR-21	5.67e-08 ***	hsa-miR-151-5P	1.56e-11 ***
HCV_201	f	57	hsa-miR-210	0.0275 *	hsa-miR-16	5.64e-14 ***
PBC_44	f	55	hsa-miR-211	8.31e-05 ***	hsa-miR-17	1.24e-05 ***
PBC_164	f	55	hsa-miR-212	0.00112 **	hsa-miR-1825	2e-07 ***
PBC_193	f	53	hsa-miR-213	2.62e-05 ***	hsa-miR-192#	0.0021 **
PBC_222	m	43	hsa-miR-214	1.24e-08 ***	hsa-miR-193a-3p	0.0173 *
PSC_20	m	58	hsa-miR-214#	3.57e-14 ***	hsa-miR-193a-5p	1.93e-08 ***
PSC_61	m	56	hsa-miR-218	3.67e-11 ***	hsa-miR-193b	9.57e-12 ***
PSC_104	f	46	hsa-miR-22#	4.21e-07 ***	hsa-miR-194	9.14e-08 ***
PSC_112	m	35	hsa-miR-221	0.0011 **	hsa-miR-19b-1#	8.42e-12 ***
PSC_153	m	27	hsa-miR-222	1.93e-08 ***	hsa-miR-200a	1.31e-13 ***
WD_57	f	35	hsa-miR-223	0.00749 **	hsa-miR-378	0.000162 ***
AIH_31	f	25	hsa-miR-223#	0.000741 ***	hsa-miR-425-5p	7.27e-08 ***
AIH_127	f	49	hsa-miR-224	0.000129 ***	hsa-miR-429	1.03e-06 ***
AIH_155	f	55	hsa-miR-23a	8.49e-05 ***	hsa-miR-431	1.58e-05 ***
AIH_218	m	32	hsa-miR-23b	6.8e-10 ***	hsa-miR-454	2.69e-07 ***
AIH_221	f	31	hsa-miR-24	0.00135 **	hsa-miR-455-3p	3.78e-13 ***
AIH_245	f	48	hsa-miR-25	9.57e-12 ***	hsa-miR-483-5p	6.12e-12 ***
ALK_22	m	57	hsa-miR-26a	1.66e-09 ***	hsa-miR-503	6.53e-08 ***
ALK_26	m	49	hsa-miR-26a-1#	0.0237 *	hsa-miR-505#	0.000648 ***
ALK_46	m	45	hsa-miR-26b	3.37e-07 ***	hsa-miR-143#	3.83e-08 ***
ALK_72	f	48	hsa-miR-26b#	9.14e-08 ***	hsa-miR-145	4.74e-09 ***
ALK_82	m	61	hsa-miR-27a	1.52e-09 ***	hsa-miR-145#	1.65e-06 ***
ALK_122	m	50	hsa-miR-27b	8.42e-12 ***	hsa-miR-146b	2.26e-05 ***
ALK_157	m	40	hsa-miR-27b#	0.000239 ***	hsa-miR-28	1.13e-09 ***
ALK_160	m	51	hsa-miR-28	1.31e-13 ***	hsa-miR-320	6.33e-07 ***
HCV_9	m	55	hsa-miR-28-3p	2.04e-07 ***	hsa-miR-345	3.53e-08 ***
HCV_14	m	49	hsa-miR-296	3.81e-09 ***	hsa-miR-34a#	1.31e-13 ***
HCV_24	m	52	hsa-miR-29a	0.000162 ***	hsa-miR-429	7.27e-08 ***
HCV_28	m	56	hsa-miR-29a#	0.000284 ***	hsa-miR-483-5p	1.03e-06 ***
HCV_48	m	44	hsa-miR-29b	2.86e-05 ***	hsa-miR-486	2.69e-07 ***
HCV_52	f	51	hsa-miR-29c	0.0458 *	hsa-miR-362	6.67e-11 ***
HCV_66	m	49	hsa-miR-301	0.00252 **	hsa-miR-362-3p	1.57e-05 ***
HCV_75	f	51	hsa-miR-301b	0.00018 ***	hsa-miR-365	0.000363 ***
HCV_129	f	61	hsa-miR-30a-3p	2.03e-05 ***	hsa-miR-374	1.47e-10 ***
HCV_136	m	53	hsa-miR-30a-5p	1.68e-05 ***	hsa-miR-374-5p	9e-04 ***
HCV_149	f	49	hsa-miR-30b	7.27e-08 ***	hsa-miR-378	<2e-16 ***
PBC_55	m	57	hsa-miR-30c	1.03e-06 ***	hsa-miR-33a	4.23e-05 ***
PBC_59	f	63	hsa-miR-30d	1.58e-05 ***	hsa-miR-646	6.99e-08 ***
PBC_152	f	59	hsa-miR-30d#	0.00583 **	hsa-miR-886-3p	1.24e-05 ***
PBC_229	f	56	hsa-miR-30e-3p	2.69e-07 ***	hsa-miR-886-5p	2e-07 ***
PBC_243	f	66	hsa-miR-31	2.92e-06 ***	hsa-miR-889	0.0021 **
PSC_41	f	49	hsa-miR-31#	0.000105 ***	hsa-miR-95	0.0173 *
PSC_77	m	40	hsa-miR-32	0.00351 **	hsa-miR-96#	1.93e-08 ***
PSC_103	m	35	hsa-miR-320	1.73e-12 ***	hsa-miR-21	9.57e-12 ***
WD_158	m	26	hsa-miR-320B	1.15e-08 ***	hsa-miR-210	9.14e-08 ***
WD_225	m	43	hsa-miR-323-3p	0.0107 *	hsa-miR-211	8.42e-12 ***
AIH_23	m	57	hsa-miR-324-3p	0.0105 *	hsa-miR-212	1.31e-13 ***
AIH_27	m	27	hsa-miR-324-5p	6.1e-05 ***	hsa-miR-213	0.000162 ***
AIH_113	f	66	hsa-miR-328	6.67e-11 ***	hsa-miR-214	7.27e-08 ***
AIH_176	f	20	hsa-miR-331	0.00179 **	hsa-miR-331-5p	1.03e-06 ***
AIH_207	f	68	hsa-miR-331-5p	0.00131 **	hsa-miR-33a#	1.58e-05 ***
ALK_3	m	44	hsa-miR-335	6.2e-06 ***	hsa-miR-340#	2.69e-07 ***
ALK_50	m	51	hsa-miR-335#	0.00025 ***	hsa-miR-345	2.92e-06 ***
ALK_53	m	56	hsa-miR-337-5p	0.0103 *	hsa-miR-34a#	0.00351 **
ALK_96	f	42	hsa-miR-338-3p	1.57e-05 ***	hsa-miR-598	1.73e-12 ***
ALK_144	m	57	hsa-miR-338-5P	0.0493 *	hsa-miR-600	1.15e-08 ***
ALK_148	f	54	hsa-miR-339-3p	0.000363 ***	hsa-miR-601	0.0107 *
ALK_150	f	56	hsa-miR-339-5p	9.76e-08 ***	hsa-miR-605	6.67e-11 ***
ALK_170	m	54	hsa-miR-33a	7.99e-06 ***	hsa-miR-380-5p	4.99e-11 ***
ALK_174	m	56	hsa-miR-93	5.44e-07 ***	hsa-miR-381	0.0186 *
ALK_181	m	51	hsa-miR-93#	1.79e-07 ***	hsa-miR-595	8e-06 ***
ALK_183	m	49	hsa-miR-95	.89e-07 ***	hsa-miR-618	7.51e-06 ***
ALK_209	m	57	Hsa-miR-96	0.0128 *	hsa-miR-623	1.36e-05 ***
ALK_231	m	39	hsa-miR-96#	<2e-16 ***	hsa-miR-362	6.1e-05 ***
HCV_11	m	44	hsa-miR-98	2.5e-11 ***	hsa-miR-1825	0.00684 **
HCV_42	f	57	hsa-miR-99a	<2e-16 ***	hsa-miR-191	0.000155 ***
HCV_49	m	52	hsa-miR-99b	1.15e-07 ***
HCV_54	f	41	hsa-miR-199a	6.98e-08 ***
HCV_67	f	53	hsa-miR-199a-3p	4.42e-10 ***
PBC_30	f	56	hsa-miR-361	6.39e-07 ***
PBC_74	f	63	hsa-miR-361-3p	0.00442 **
PBC_118	f	63	hsa-miR-362	2.36e-09 ***
PBC_194	f	65	hsa-miR-362-3p	0.000784 ***
PBC_215	f	56	hsa-miR-363	0.0221 *
WD_58	m	56	hsa-miR-365	6.99e-08 ***
WD_128	m	37	hsa-miR-372	0.041 *
WD_134	m	46	hsa-miR-374	0.00571 **
WD_162	f	18	hsa-miR-374-5p	3e-06 ***
AIH_34	m	23	hsa-miR-374b#	5.3e-06 ***
AIH_73	f	63	hsa-miR-375	0.000477 ***
AIH_93	m	67	hsa-miR-181a	0.00261 **
AIH_107	f	65	hsa-miR-181a-2#	2.63e-05 ***
AIH_189	m	62	hsa-miR-181c	0.00148 **
CTRL	#N/A	#N/A	hsa-miR-182	5.84e-08 ***
CTRL	#N/A	#N/A	hsa-miR-1825	1e-07 ***
CTRL	#N/A	#N/A	hsa-miR-183	0.0272 *
CTRL	#N/A	#N/A	hsa-miR-185	0.000133 ***
CTRL	#N/A	#N/A	hsa-miR-186	0.012 *
CTRL	#N/A	#N/A	hsa-miR-187	0.0017 **
CTRL	#N/A	#N/A	hsa-miR-18a	8.43e-06 ***
CTRL	#N/A	#N/A	hsa-miR-18a#	0.0118 *
CTRL	#N/A	#N/A	hsa-miR-18b	0.0294 *
CTRL	#N/A	#N/A	hsa-miR-190	0.0116 *
CTRL	#N/A	#N/A	hsa-miR-190b	4.96e-05 ***
CTRL	#N/A	#N/A	hsa-miR-191	0.00388 **
CTRL	#N/A	#N/A	hsa-miR-199a-3p	4.42e-10 ***
CTRL	#N/A	#N/A	hsa-miR-199b	1.51e-07 ***
CTRL	#N/A	#N/A	hsa-miR-19a	0.04 *
CTRL	#N/A	#N/A	hsa-miR-19b	0.0303 *
CTRL	#N/A	#N/A
CTRL	#N/A	#N/A
CTRL	#N/A	#N/A
CTRL	#N/A	#N/A
CTRL	#N/A	#N/A
CTRL	#N/A	#N/A
CTRL	#N/A	#N/A
CTRL	#N/A	#N/A
CTRL	#N/A	#N/A
CTRL	#N/A	#N/A
CTRL	#N/A	#N/A
CTRL	#N/A	#N/A
CTRL	#N/A	#N/A
CTRL	#N/A	#N/A
CTRL	#N/A	#N/A
CTRL	#N/A	#N/A
CTRL	#N/A	#N/A

## Sheet: S4
Differentially expressed miRNAs (DEMs) in liver patients with Child-Pugh score in 10-point and different liver pathologies (ALD, AIH, HCV, PBC) compared to normal
Study group	CP value	Child-Pugh score	ALD-CTRL		AIH -CTRL		HCV-CTRL		PBC-CTRL
ALK_163	5	A	Significant	ALD-CTRL	Significant	AIH -CTRL	Significant	HCV-CTRL	Significant	PBC-CTRL
HCV_6	6	A	hsa-miR-1275	0.00116	hsa-miR-21	0.02757	hsa-miR-1285	0.00031	hsa-miR-27b	0.0384
HCV_51	6	A	hsa-miR-130a	0.0051	hsa-miR-222	0.00651	hsa-miR-1296	4.4e-05	hsa-miR-28	0.03138
HCV_85	6	A	hsa-miR-135a	0.01237	hsa-miR-26b#	2e-05	hsa-miR-1303	0.00364	hsa-miR-30b	0.00045
HCV_86	6	A	hsa-miR-138	0.0397	hsa-miR-28	0.04337	hsa-miR-130b	0.00011	hsa-miR-601	3.2e-07
HCV_138	6	A	hsa-miR-139-5p	0.00012	hsa-miR-320	2.1e-05	hsa-miR-130b#	1.9e-07	hsa-miR-623	0.0001
HCV_154	6	A	hsa-miR-140-3p	4.2e-07	hsa-miR-345	4.6e-06	hsa-miR-135a	0.00571	hsa-miR-624	8.4e-06
HCV_201	5	A	hsa-miR-142-3p	6.4e-10	hsa-miR-34a#	0.0031	hsa-miR-138	0.011	hsa-miR-660	3.8e-08
PBC_44	5	A	hsa-miR-142-5p	1.6e-07	hsa-miR-429	0.00011	hsa-miR-139-5p	1.6e-07	hsa-miR-9	9.7e-09
PBC_164	6	A	hsa-miR-143	0.00418	hsa-miR-483-5p	0.0288	hsa-miR-140	0.00228	hsa-miR-93#	0.0028
PBC_193	5	A	hsa-miR-143#	0.0013	hsa-miR-182	0.022	hsa-miR-28	6.9e-13	hsa-let-7e	3.4e-05
PBC_222	6	A	hsa-miR-145	0.0225	hsa-miR-1825	0.022	hsa-miR-29a	5.8e-12	Hsa-miR-100#	6.3e-06
PSC_20	6	A	hsa-miR-218	0.0031	hsa-miR-192#	0.0151	hsa-miR-30b	0.00081	hsa-miR-103	0.00016
PSC_61	6	A	hsa-miR-22#	0.00053	hsa-miR-193a-5p	0.04201	hsa-miR-30c	0.02	hsa-miR-106a	3e-05
PSC_104	5	A	hsa-miR-222	0.00011	hsa-miR-10a	0.0199	hsa-miR-30d	0.0054	hsa-miR-107	7.1e-05
PSC_112	6	A	hsa-miR-224	4.5e-09	hsa-miR-122	0.00014	hsa-let-7b	0.02111	hsa-miR-122	0.0187
PSC_153	5	A	hsa-miR-23a	9.2e-07	hsa-miR-122#	0.0065	hsa-let-7c	0.00332	hsa-miR-122#	0.00233
WD_57	5	A	hsa-miR-27a	0.00037	hsa-miR-1260	0.02229	hsa-let-7d	0.00043	hsa-miR-345	0.00152
AIH_31	6	A	hsa-miR-139-5p	0.03461	hsa-miR-1274B	0.0048	hsa-let-7e	0.03715	hsa-miR-362	0.0122
AIH_127	5	A	hsa-miR-140-3p	0.00078	hsa-miR-1275	0.00056	hsa-miR-103	0.02179	hsa-miR-331-5p	0.00056
AIH_155	5	A	hsa-miR-142-3p	0.0029	hsa-miR-135a	0.0305	hsa-miR-106a	0.0168	hsa-miR-378	0.00047
AIH_218	6	A	hsa-miR-29a	0.012	hsa-miR-139-5p	0.00337	hsa-miR-106b#	0.0018	hsa-miR-32	4.1e-08
AIH_221	6	A	hsa-miR-30b	0.0015	hsa-miR-146b	0.00069	hsa-miR-107	6e-07	hsa-miR-378	0.00439
AIH_245	6	A	hsa-miR-30c	0.00102			hsa-miR-1201	5.3e-06	hsa-miR-660	0.0029
ALK_22	8	B	hsa-miR-30d	2.2e-05			hsa-miR-122	0.02056	hsa-miR-675	0.00077
ALK_26	0	0	hsa-miR-30e-3p	7.9e-07			hsa-miR-122#	0.019
ALK_46	9	B	hsa-miR-31	0.0053			hsa-miR-1227	0.016
ALK_72	8	B	hsa-miR-32	0.01181			hsa-miR-1247	0.0036
ALK_82	7	B	hsa-miR-320	2.2e-05			hsa-miR-125b	0.0072
ALK_122	9	B	hsa-miR-320B	0.0039			hsa-miR-422a	0.046
ALK_157	10	C	hsa-miR-323-3p	0.00015			hsa-miR-425-5p	0.0414
ALK_160	8	B	hsa-miR-328	0.00077			hsa-miR-429	0.02559
HCV_9	9	B	hsa-miR-199b	9e-06			hsa-miR-455-3p	0.00073
HCV_14	7	B	hsa-miR-200a	0.00016			hsa-miR-483-5p	0.00759
HCV_24	7	B	hsa-miR-200b	3e-05			hsa-miR-17	0.00498
HCV_28	9	B	hsa-miR-200b#	7.1e-05			hsa-miR-1825	0.0006
HCV_48	9	B	hsa-miR-202	0.0187			hsa-miR-191#	5.6e-05
HCV_52	8	B	hsa-miR-21	0.00233			hsa-miR-192#	3.9e-06
HCV_66	8	B	hsa-miR-213	0.00152			hsa-miR-193a-5p	0.04547
HCV_75	8	B	hsa-miR-214	0.0122			hsa-miR-202	0.00032
HCV_129	7	B	hsa-miR-17	0.00056			hsa-miR-204	0.00012
HCV_136	7	B	hsa-miR-23b	0.00047			hsa-miR-509-5p	5.7e-09
HCV_149	8	B					hsa-miR-487a	0.00141
PBC_55	0	0					hsa-miR-487b	0.00632
PBC_59	8	B					hsa-miR-491	0.01948
PBC_152	9	B					hsa-miR-494	0.00164
PBC_229	5	A					hsa-miR-505#	7.9e-05
PBC_243	7	B
PSC_41	0	0
PSC_77	8	B
PSC_103	9	B
WD_158	8	B
WD_225	9	B
AIH_23	9	B
AIH_27	8	B
AIH_113	8	B
AIH_176	7	B
AIH_207	9	B
ALK_3	10	C
ALK_50	10	C
ALK_53	11	C
ALK_96	11	C
ALK_144	11	C
ALK_148	11	C
ALK_150	10	C
ALK_170	11	C
ALK_174	11	C
ALK_181	10	C
ALK_183	10	C
ALK_209	12	C
ALK_231	12	C
HCV_11	10	C
HCV_42	11	C
HCV_49	12	C
HCV_54	13	C
HCV_67	10	C
PBC_30	11	C
PBC_74	10	C
PBC_118	10	C
PBC_194	10	C
PBC_215	10	C
WD_58	13	C
WD_128	11	C
WD_134	13	C
WD_162	11	C
AIH_34	10	C
AIH_73	12	C
AIH_93	10	C
AIH_107	9	C
AIH_189	10	C
CTRL	#N/A	#N/A
CTRL	#N/A	#N/A
CTRL	#N/A	#N/A
CTRL	#N/A	#N/A
CTRL	#N/A	#N/A
CTRL	#N/A	#N/A
CTRL	#N/A	#N/A
CTRL	#N/A	#N/A
CTRL	#N/A	#N/A
CTRL	#N/A	#N/A
CTRL	#N/A	#N/A
CTRL	#N/A	#N/A
CTRL	#N/A	#N/A
CTRL	#N/A	#N/A
CTRL	#N/A	#N/A
CTRL	#N/A	#N/A
CTRL	#N/A	#N/A
CTRL	#N/A	#N/A
CTRL	#N/A	#N/A
CTRL	#N/A	#N/A
CTRL	#N/A	#N/A
CTRL	#N/A	#N/A
CTRL	#N/A	#N/A
CTRL	#N/A	#N/A
CTRL	#N/A	#N/A
CTRL	#N/A	#N/A
CTRL	#N/A	#N/A
CTRL	#N/A	#N/A
CTRL	#N/A	#N/A
CTRL	#N/A	#N/A
CTRL	#N/A	#N/A
CTRL	#N/A	#N/A
CTRL	#N/A	#N/A

## Sheet: S5
Differentially expressed miRNAs (DEMs) in liver patients with different liver pathologies (ALD, AIH, HCV, PBC, PSC, WD) compared to normal and gene targets of differentially expressed miRNAs from the miRDB database
Total DEMs for patients with different etiolology		ALD-CTRL				AIH -CTRL				HCV-CTRL				PBC-CTRL				PSC-CTRL				WD-CTRL
Significant	Pr(>F)	Significant	Pr(>F)	ALD-CTRL	Gene targets	Significant	Pr(>F)	AIH -CTRL	Gene targets	Significant	Pr(>F)	HCV-CTRL	Gene targets	Significant	Pr(>F)	PBC-CTRL	Gene targets	Significant	Pr(>F)	PSC-CTRL	Gene targets	Significant	Pr(>F)	WD-CTRL	Gene targets
hsa-let-7a	2.29e-09 ***	hsa-let-7a	2.29e-09 ***	0.00116	SMARCAD1,FAM178A,LIN28B	hsa-miR-10a	2.31e-11 ***	0.02757	BDNF,KCNA6	hsa-let-7b	8.86e-06 ***	0.00031	SMARCAD1,FAM178A, LIN28B	hsa-let-7c	1.25e-08 ***	0.0384	SMARCAD1,FAM178A, LIN28B	hsa-let-7b	8.86e-06 ***	0.02299	SMARCAD1,FAM178A,LIN28B	hsa-let-7c	1.25e-08 ***	0.0197	SMARCAD1,FAM178A, LIN28B
hsa-let-7a#	0.0483 *	hsa-let-7f	4.43e-07 ***	0.0051	SMARCAD1,FAM178A, LIN28B	hsa-miR-122	3.08e-16 ***	0.00651	HNRNPU,CLIC5	hsa-let-7c	1.25e-08 ***	4.4e-05	SMARCAD1,FAM178A, LIN28B	hsa-let-7e	1.27e-10 ***	0.03138	SMARCAD1,FAM178A, LIN28B	hsa-let-7c	1.25e-08 ***	0.0302	SMARCAD1,FAM178A, LIN28B	hsa-miR-103	2.22e-11 ***	0.0067	DICER1,ANO3,ARMC1,AGFG1,SUN2
hsa-let-7b	8.86e-06 ***	hsa-miR-100	2.02e-07 ***	0.01237	KBTBD8	hsa-miR-122#	5.11e-14 ***	2e-05	MEF2C	hsa-let-7d	3.21e-09 ***	0.00364	SMARCAD1,FAM178A, LIN28B	Hsa-miR-100#	0.000826 ***	0.00045	SOCS5,FEM1C	hsa-let-7d	3.21e-09 ***	0.0414	SMARCAD1,FAM178A, LIN28B	hsa-miR-106a	1.16e-06 ***	0.00343	ZNF800,ARID4B,ADARB1,PTPN4,PKD2,GAB1,SLC40A1,ZNFX1,FBXL5,EPHA4,PDCD1LG2
hsa-let-7c	1.25e-08 ***	hsa-miR-106b	0.00114 **	0.0397	PTPN4,ARID4B,EPHA4,PKD2,PDCD1LG2,SLC40A1,FBXL5,ZNF800,ADARB1,ZNFX1	hsa-miR-1260	1.75e-05 ***	0.04337	AGO1,XKR7,ATF6B,RELT,UBQLN4	hsa-let-7e	1.27e-10 ***	0.00011	SMARCAD1,FAM178A, LIN28B	hsa-miR-103	2.22e-11 ***	3.2e-07	DICER1,ANO3,ARMC1,AGFG1,SUN2	hsa-let-7e	1.27e-10 ***	0.02559	SMARCAD1,FAM178A, LIN28B	hsa-miR-107	3e-08 ***	2.2e-05	DICER1,ANO3,ARMC1,AGFG1,SUN2
hsa-let-7d	3.21e-09 ***	hsa-miR-107	3e-08 ***	0.00012	DICER1,ANO3,ARMC1,AGFG1,SUN2	hsa-miR-1274B	8.36e-09 ***	2.1e-05	no Human miRNA is found for "hsa-miR-1274B"	hsa-miR-103	2.22e-11 ***	1.9e-07	DICER1,ANO3,ARMC1,AGFG1,SUN2	hsa-miR-106a	1.16e-06 ***	0.0001	ZNF800,ARID4B,ADARB1,PTPN4,PKD2,GAB1,SLC40A1,ZNFX1,FBXL5,EPHA4,PDCD1LG2	hsa-miR-103	2.22e-11 ***	0.00073	DICER1,ANO3,ARMC1,AGFG1,SUN2	hsa-miR-1201	3.69e-08 ***	5.5e-06	no Human miRNA is found for "hsa-miR-1201"
hsa-let-7e	1.27e-10 ***	hsa-miR-10a	2.31e-11 ***	4.2e-07	BDNF,KCNA6	hsa-miR-1275	7.1e-12 ***	4.6e-06	SLC6A17,YIPF6,SRGAP1,GATAD2B,LZTS3,SLC9A1,ZNF32,DIRAS2,MECP2,ZDHHC15,GRIP2,VAMP2,IL13RA1,SLC25A42,DDA1,PEX5,DEF8,ACTB,LRRC28,NFASC,MAP1A,PCDHGC3,UBE2Z,WNT7B,SNPH	hsa-miR-106a	1.16e-06 ***	0.00571	ZNF800,ARID4B,ADARB1,PTPN4,PKD2,GAB1,SLC40A1,ZNFX1,FBXL5,EPHA4,PDCD1LG2	hsa-miR-107	3e-08 ***	8.4e-06	DICER1,ANO3,ARMC1,AGFG1,SUN2	hsa-miR-106a	1.16e-06 ***	0.00759	ZNF800,ARID4B,ADARB1,PTPN4,PKD2,GAB1,SLC40A1,ZNFX1,FBXL5,EPHA4,PDCD1LG2	hsa-miR-122	3.08e-16 ***	2.9e-09	HNRNPU,CLIC5
hsa-let-7f	4.43e-07 ***	hsa-miR-10b	2.2e-11 ***	6.4e-10	KCNA6,BDNF	hsa-miR-135a	2.52e-08 ***	0.0031	B3GALTL	hsa-miR-106b#	6.56e-05 ***	0.011	FEZF2,PAX2	hsa-miR-122	3.08e-16 ***	3.8e-08	HNRNPU,CLIC5	hsa-miR-107	3e-08 ***	0.00498	DICER1,ANO3,ARMC1,AGFG1,SUN2	hsa-miR-122#	5.11e-14 ***	1.9e-09	MEF2C
hsa-let-7g	0.000687 ***	hsa-miR-122	3.08e-16 ***	1.6e-07	HNRNPU,CLIC5	hsa-miR-139-5p	8.53e-15 ***	0.00011	TNPO1,C2orf49,GDF10	hsa-miR-107	3e-08 ***	1.6e-07	DICER1,ANO3,ARMC1,AGFG1,SUN2	hsa-miR-122#	5.11e-14 ***	9.7e-09	MEF2C	hsa-miR-1201	3.69e-08 ***	0.0006	no Human miRNA is found for "hsa-miR-1201"	hsa-miR-125a-5p	3.07e-05 ***	0.043	IRF4
hsa-miR-1	0.00869 **	hsa-miR-122#	5.11e-14 ***	0.00418	MEF2C	hsa-miR-146b	7.77e-06 ***	0.0288	SRSF6,NOVA1	hsa-miR-1201	3.69e-08 ***	0.00228	no Human miRNA is found for "hsa-miR-1201"	hsa-miR-1227	3.28e-06 ***	0.00632	ZNF521,IRF2,CCNT2,ATP6V1B2,MAT2B,CLOCK,MOB4	hsa-miR-122	3.08e-16 ***	5.6e-05	HNRNPU,CLIC5	hsa-miR-1274B	8.36e-09 ***	3.1e-05	no Human miRNA is found for "hsa-miR-1274B"
hsa-miR-100	2.02e-07 ***	hsa-miR-125a-5p	3.07e-05 ***	0.0013	IRF4	hsa-miR-182	5.84e-08 ***	0.00348	ABHD13,MFAP3,PCNX,NADK2,CAMSAP2,SLC39A9,NCALD,ANK3,HOXA9,CTTN	hsa-miR-122	3.08e-16 ***	6.9e-13	HNRNPU,CLIC5	hsa-miR-1271	3e-07 ***	0.01948	LRCH2,KIAA2022,LPPR4	hsa-miR-122#	5.11e-14 ***	3.9e-06	MEF2C	hsa-miR-1275	7.1e-12 ***	5.4e-06	SLC6A17,YIPF6,SRGAP1,GATAD2B,LZTS3,SLC9A1,ZNF32,DIRAS2,MECP2,ZDHHC15,GRIP2,VAMP2,IL13RA1,SLC25A42,DDA1,PEX5,DEF8,ACTB,LRRC28,NFASC,MAP1A,PCDHGC3,UBE2Z,WNT7B,SNPH
Hsa-miR-100#	0.000826 ***	hsa-miR-125b	1.06e-08 ***	0.0225	IRF4	hsa-miR-1825	1e-07 ***	2.1e-05	JPH3	hsa-miR-122#	5.11e-14 ***	5.8e-12	MEF2C	hsa-miR-1274B	8.36e-09 ***	0.00164	no Human miRNA is found for "hsa-miR-1274B"	hsa-miR-1260	1.75e-05 ***	0.04547	AGO1,XKR7,ATF6B,RELT,UBQLN4	hsa-miR-135b	0.000451 ***	0.0171	B3GALTL
hsa-miR-101	9.7e-05 ***	hsa-miR-126#	0.00787 **	0.0031	GRIK2,SLC41A2,PDE7B,STEAP2,MYEF2,C5orf47,RFX4,CASK,BRWD3,TBC1D15,DENND1B,TRIM8,PI15	hsa-miR-192#	2.45e-05 ***	0.00525	RAB1A,AMFR	hsa-miR-1227	3.28e-06 ***	0.00081	ZNF521,IRF2,CCNT2,ATP6V1B2,MAT2B,CLOCK,MOB4	hsa-miR-1275	7.1e-12 ***	0.01526	SLC6A17,YIPF6,SRGAP1,GATAD2B,LZTS3,SLC9A1,ZNF32,DIRAS2,MECP2,ZDHHC15,GRIP2,VAMP2,IL13RA1,SLC25A42,DDA1,PEX5,DEF8,ACTB,LRRC28,NFASC,MAP1A,PCDHGC3,UBE2Z,WNT7B,SNPH	hsa-miR-1274B	8.36e-09 ***	0.00032	no Human miRNA is found for "hsa-miR-1274B"	hsa-miR-136#	0.000572 ***	0.0244	MEPE
hsa-miR-103	2.22e-11 ***	hsa-miR-1274B	8.36e-09 ***	0.00053	no Human miRNA is found for "hsa-miR-1274B"	hsa-miR-193a-5p	4.83e-15 ***	8.9e-05	PCDHAC2	hsa-miR-1247	0.00339 **	0.02	PEX10,NPC1	hsa-miR-130b	<2e-16 ***	0.0067	CLCN3,MIER1,KBTBD8,SLAIN1,RAB9B,DDX6	hsa-miR-1275	7.1e-12 ***	0.00012	SLC6A17,YIPF6,SRGAP1,GATAD2B,LZTS3,SLC9A1,ZNF32,DIRAS2,MECP2,ZDHHC15,GRIP2,VAMP2,IL13RA1,SLC25A42,DDA1,PEX5,DEF8,ACTB,LRRC28,NFASC,MAP1A,PCDHGC3,UBE2Z,WNT7B,SNPH	hsa-miR-138	6.04e-10 ***	1.5e-08	GPR124,FOXC1,ATP11C,CLVS1,LSM14A,SUV420H1,L3MBTL3
hsa-miR-106a	1.16e-06 ***	hsa-miR-1275	7.1e-12 ***	0.00011	SLC6A17,YIPF6,SRGAP1,GATAD2B,LZTS3,SLC9A1,ZNF32,DIRAS2,MECP2,ZDHHC15,GRIP2,VAMP2,IL13RA1,SLC25A42,DDA1,PEX5,DEF8,ACTB,LRRC28,NFASC,MAP1A,PCDHGC3,UBE2Z,WNT7B,SNPH	hsa-miR-193b	5.45e-09 ***	0.00027	FHDC1	hsa-miR-125b	1.06e-08 ***	0.0054	IRF4	hsa-miR-130b#	6.33e-09 ***	0.0146	UNC5D,FBXO11,CLIC5,NPTX1	hsa-miR-139-5p	8.53e-15 ***	5.7e-09	TNPO1,C2orf49,GDF10	hsa-miR-139-5p	8.53e-15 ***	3.9e-05	TNPO1,C2orf49,GDF10
hsa-miR-106b	0.00114 **	hsa-miR-130a	1.18e-09 ***	4.5e-09	MIER1,RAB9B,CDK19,SLAIN1,DDX6,KBTBD8,CLCN3,MYBL1,ACSL4,MMGT1	hsa-miR-200a	1.56e-11 ***	0.00525	MYBL1,ZEB2,ATP8A1,DCP2,TMEM170B,ZBTB34,DUSP3	hsa-miR-1260	1.75e-05 ***	9.8e-05	AGO1,XKR7,ATF6B,RELT,UBQLN4	hsa-miR-139-5p	8.53e-15 ***	2.7e-09	TNPO1,C2orf49,GDF10	hsa-miR-148a	2.58e-12 ***	0.00141	SOS2,LDLR,RPS6KA5,B4GALT6,CDK19,ABCB7,SZRD1,ZFYVE26,MXD1,NPTN	hsa-miR-148a	2.58e-12 ***	2.4e-07	SOS2,LDLR,RPS6KA5,B4GALT6,CDK19,ABCB7,SZRD1,ZFYVE26,MXD1,NPTN
hsa-miR-106b#	6.56e-05 ***	hsa-miR-135a	2.52e-08 ***	9.2e-07	B3GALTL	hsa-miR-200b	5.64e-14 ***	0.00038	TCEB1,TRIM33,LHFP,PTPN21,ARHGAP6,VASH2,HIPK3,NR5A2,ZEB2,WASF3,ZEB1,RECK,SLIT2	hsa-miR-1271	3e-07 ***	0.00112	LRCH2,KIAA2022,LPPR4	hsa-miR-140-3p	2.26e-05 ***	0.01088	CAND1,FAIM,SPRED2,PLEKHG3,NFYA	hsa-miR-151-3p	8.54e-08 ***	0.0039	no Human miRNA is found for "hsa-miR-151-3p"	hsa-miR-151-5P	5.16e-10 ***	0.00027	no Human miRNA is found for "hsa-miR-151-5P"
hsa-miR-107	3e-08 ***	hsa-miR-138	6.04e-10 ***	0.00037	GPR124,FOXC1,ATP11C,CLVS1,LSM14A,SUV420H1,L3MBTL3	hsa-miR-21	5.67e-08 ***	0.0199	PELI1,TIAM1,KRIT1,RBPJ,ZNF367,CPEB3	hsa-miR-1274B	8.36e-09 ***	6.6e-09	no Human miRNA is found for "hsa-miR-1274B"	hsa-miR-146b	7.77e-06 ***	0.0062	SRSF6,NOVA1	hsa-miR-151-5P	5.16e-10 ***	0.0006	no Human miRNA is found for "hsa-miR-151-5P"	hsa-miR-16	0.000215 ***	3.4e-05	ZFHX4,SYNJ1,SLC9A6,IPO7,CDCA4,NUP50,PAPPA,LUZP1,SLC13A3,UNC80,MTMR3,PTPN4,PHF19,ZBTB44
hsa-miR-10a	2.31e-11 ***	hsa-miR-139-5p	8.53e-15 ***	0.03461	TNPO1,C2orf49,GDF10	hsa-miR-222	1.93e-08 ***	0.00014	TCF12,PANK3,CDKN1B,GABRA1	hsa-miR-1275	7.1e-12 ***	1.9e-09	SLC6A17,YIPF6,SRGAP1,GATAD2B,LZTS3,SLC9A1,ZNF32,DIRAS2,MECP2,ZDHHC15,GRIP2,VAMP2,IL13RA1,SLC25A42,DDA1,PEX5,DEF8,ACTB,LRRC28,NFASC,MAP1A,PCDHGC3,UBE2Z,WNT7B,SNPH	hsa-miR-148a	2.58e-12 ***	4.8e-06	SOS2,LDLR,RPS6KA5,B4GALT6,CDK19,ABCB7,SZRD1,ZFYVE26,MXD1,NPTN	hsa-miR-17	1.96e-06 ***	0.0041	ZNF800,ARID4B,ADARB1,PTPN4,PKD2,GAB1,SLC40A1,ZNFX1,FBXL5,EPHA4,PDCD1LG2	hsa-miR-17	1.96e-06 ***	0.0023	ZNF800,ARID4B,ADARB1,PTPN4,PKD2,GAB1,SLC40A1,ZNFX1,FBXL5,EPHA4,PDCD1LG2
hsa-miR-10b	2.2e-11 ***	hsa-miR-140-3p	2.26e-05 ***	0.00078	CAND1,FAIM,SPRED2,PLEKHG3,NFYA	hsa-miR-26b#	9.14e-08 ***	0.0065	CEP135,ZBTB6,SLIT2,PDE10A	hsa-miR-1285	0.00179 **	0.0051	FMOD,TRABD2B,TMEM41B	hsa-miR-151-3p	8.54e-08 ***	0.0062	no Human miRNA is found for "hsa-miR-151-3p"	hsa-miR-1825	1e-07 ***	0.00145	JPH3	hsa-miR-1825	1e-07 ***	0.00074	JPH3
hsa-miR-1180	0.0077 **	hsa-miR-142-3p	0.00266 **	0.0029	FAM208B,WASL	hsa-miR-28	1.31e-13 ***	0.02229	SLC37A4	hsa-miR-1296	0.00957 **	0.041	PDZK1IP1,EGR2	hsa-miR-151-5P	5.16e-10 ***	1.1e-05	no Human miRNA is found for "hsa-miR-151-5P"	hsa-miR-190b	4.96e-05 ***	0.00014	NEUROD1,PHF20L1	hsa-miR-192#	2.45e-05 ***	0.00035	RAB1A,AMFR
hsa-miR-1183	0.0189 *	hsa-miR-142-5p	0.0213 *	0.012	ZFPM2,BAI3,AFF4,DIAPH2,AHR	hsa-miR-320	1.73e-12 ***	0.0048	GCG,LPPR1,PBX3,TGOLN2,ABHD13,SLC2A12,RAB18	hsa-miR-1303	1.14e-07 ***	0.02537	TMEM108	hsa-miR-17	1.96e-06 ***	3.6e-05	ZNF800,ARID4B,ADARB1,PTPN4,PKD2,GAB1,SLC40A1,ZNFX1,FBXL5,EPHA4,PDCD1LG2	hsa-miR-193a-5p	4.83e-15 ***	4.6e-07	PCDHAC2	hsa-miR-193a-3p	3.21e-05 ***	5e-06	FHDC1
hsa-miR-1201	3.69e-08 ***	hsa-miR-143	1.85e-06 ***	0.00044	GXYLT1	hsa-miR-345	<2e-16 ***	0.00056	YEATS2	hsa-miR-130b	<2e-16 ***	3.4e-05	CLCN3,MIER1,KBTBD8,SLAIN1,RAB9B,DDX6	hsa-miR-192	2.65e-10 ***	0.00146	EREG	hsa-miR-193b	5.45e-09 ***	0.00208	FHDC1	hsa-miR-193a-5p	4.83e-15 ***	1.3e-07	PCDHAC2
hsa-miR-122	3.08e-16 ***	hsa-miR-143#	0.0105 *	0.038	DPH3	hsa-miR-34a#	4.23e-05 ***	0.0305	CAB39,SNX4	hsa-miR-130b#	6.33e-09 ***	0.0495	UNC5D,FBXO11,CLIC5,NPTX1	hsa-miR-192#	2.45e-05 ***	0.03877	RAB1A,AMFR	hsa-miR-197	8.5e-08 ***	0.00109	SERTAD4,PTPN9	hsa-miR-193b	5.45e-09 ***	2.1e-05	FHDC1
hsa-miR-122#	5.11e-14 ***	hsa-miR-145	3.91e-08 ***	5.9e-06	ABCE1,MPZL2,DAB2,KCNA4,ABHD17C	hsa-miR-429	4.91e-10 ***	0.00337	HIPK3,ZEB1,ZEB2,TRIM33,TCEB1,WASF3,LHFP,ARHGAP6,SLIT2,VASH2,RECK,PTPN21,NR5A2	hsa-miR-135a	2.52e-08 ***	0.0141	B3GALTL	hsa-miR-193a-5p	4.83e-15 ***	5.4e-08	FHDC1	hsa-miR-202	1.24e-05 ***	0.03123	HAS2,PXDN	hsa-miR-194	1.62e-05 ***	0.02371	EPC2
hsa-miR-1225-3P	1.35e-06 ***	hsa-miR-145#	4.02e-12 ***	1.3e-09	UBN1	hsa-miR-483-5p	6.53e-08 ***	0.00069	STK40	hsa-miR-138	6.04e-10 ***	0.00198	GPR124,FOXC1,ATP11C,CLVS1,LSM14A,SUV420H1,L3MBTL3	hsa-miR-193b	5.45e-09 ***	0.0005	FHDC1	hsa-miR-26b#	9.14e-08 ***	0.0545	CEP135,ZBTB6,SLIT2,PDE10A	hsa-miR-19b-1#	4.08e-09 ***	0.02679	ANO3,CGGBP1
hsa-miR-1227	3.28e-06 ***	hsa-miR-146b	7.77e-06 ***	5.4e-07	SRSF6,NOVA1	hsa-miR-486	0.00937 **	0.022	BTAF1	hsa-miR-139-5p	8.53e-15 ***	1e-10	TNPO1,C2orf49,GDF10	hsa-miR-194	1.62e-05 ***	0.04832	EPC2	hsa-miR-27b	8.42e-12 ***	0.00993	EYA4,ST6GALNAC3,AFF4,GSPT1,GPAM,TNPO1,AKIRIN1,DCUN1D4,GAB1,GXYLT1,MIER3	hsa-miR-200a	1.56e-11 ***	9.9e-06	MYBL1,ZEB2,ATP8A1,DCP2,TMEM170B,ZBTB34,DUSP3
Hsa-miR-1238	7.37e-05 ***	hsa-miR-148a	2.58e-12 ***	0.00012	SOS2,LDLR,RPS6KA5,B4GALT6,CDK19,ABCB7,SZRD1,ZFYVE26,MXD1,NPTN	hsa-miR-486-3p	0.0101 *	0.022	TMEM132E,PLEKHO2,PLCB1,DAB2IP,NAA60	hsa-miR-140	3.37e-05 ***	0.0023	ZNF800	hsa-miR-197	8.5e-08 ***	0.01501	SERTAD4,PTPN9	hsa-miR-28	1.31e-13 ***	0.00012	SLC37A4	hsa-miR-200b	5.64e-14 ***	1.8e-06	TCEB1,TRIM33,LHFP,PTPN21,ARHGAP6,VASH2,HIPK3,NR5A2,ZEB2,WASF3,ZEB1,RECK,SLIT2
hsa-miR-1244	0.00149 **	hsa-miR-149	2.29e-06 ***	0.00096	KIF2A	hsa-miR-505#	3.83e-08 ***	0.0151	MR1,CAPN5	hsa-miR-142-5p	0.0213 *	0.045	ZFPM2,BAI3,AFF4,DIAPH2,AHR	hsa-miR-19b-1#	4.08e-09 ***	0.00191	ANO3,CGGBP1	hsa-miR-29a	0.000162 ***	0.01536	BRWD3,COL3A1,ERCC6,DGKH,ATAD2B,FBN1,NFIA,TET3	hsa-miR-202	1.24e-05 ***	0.02892	HAS2,PXDN
hsa-miR-1247	0.00339 **	hsa-miR-150	8.42e-05 ***	0.0042	ADIPOR2,ZBTB4,EIF5,MYB	hsa-miR-95	.89e-07 ***	0.04201	RAI14,PURG	hsa-miR-144	0.0216 *	0.024	SLC12A2,FNDC3A,GABRA1,ARID2,ARID1A,THAP1,UBR3,REL,NFE2L2,TNPO1,RIN2,TEK	hsa-miR-222	1.93e-08 ***	0.01811	TCF12,PANK3,CDKN1B,GABRA1	hsa-miR-32	0.00351 **	0.0353	SLC12A5,DNAJB9,USP28,CD69,SYNJ1,EFR3A,FBXW7	hsa-miR-21	5.67e-08 ***	0.0071	PELI1,TIAM1,KRIT1,RBPJ,ZNF367,CPEB3
hsa-miR-1248	0.00346 **	hsa-miR-152	2.35e-11 ***	0.0071	ABCB7,DDX6,CDK19,MXD1,LDLR,SOS2,NPTN,SZRD1,RPS6KA5,B4GALT6,ZFYVE26,INO80					hsa-miR-146b	7.77e-06 ***	0.0415	SRSF6,NOVA1	hsa-miR-23b	6.8e-10 ***	0.03613	NUP50,BORA,PDE4B,TMPO,TNRC6A,STX12,INTU,SEMA6D,PDE7A,CLCN3,AUH,SESN3,TMED5,ZNF138,KIAA1467,PPP4R4,CNOT6L,NEK6,NACC2,TRIL,AKAP11	hsa-miR-320	1.73e-12 ***	5.6e-05	GCG,LPPR1,PBX3,TGOLN2,ABHD13,SLC2A12,RAB18	hsa-miR-214#	3.57e-14 ***	5.1e-05	IQSEC3,WASL
hsa-miR-1249	0.00711 **	hsa-miR-17	1.96e-06 ***	0.0166	ZNF800,ARID4B,ADARB1,PTPN4,PKD2,GAB1,SLC40A1,ZNFX1,FBXL5,EPHA4,PDCD1LG2					hsa-miR-148a	2.58e-12 ***	7e-08	SOS2,LDLR,RPS6KA5,B4GALT6,CDK19,ABCB7,SZRD1,ZFYVE26,MXD1,NPTN	hsa-miR-25	9.57e-12 ***	0.00866	DNAJB9,CD69,SYNJ1,FBXW7,SLC12A5,EFR3A,MAP2K4,USP28	hsa-miR-320B	1.15e-08 ***	0.03339	GCG,LPPR1,PBX3,TGOLN2,ABHD13,SLC2A12,RAB18	hsa-miR-218	3.67e-11 ***	3.3e-06	GLCE,PIEZO2,C3orf70
hsa-miR-125a-5p	3.07e-05 ***	hsa-miR-182	5.84e-08 ***	0.00042	ABHD13,MFAP3,PCNX,NADK2,CAMSAP2,SLC39A9,NCALD,ANK3,HOXA9,CTTN					hsa-miR-150	8.42e-05 ***	0.0288	ADIPOR2,ZBTB4,EIF5,MYB	hsa-miR-26b#	9.14e-08 ***	0.0028	CEP135,ZBTB6,SLIT2,PDE10A	hsa-miR-328	6.67e-11 ***	0.00082	TCF7L2	hsa-miR-222	1.93e-08 ***	0.00018	TCF12,PANK3,CDKN1B,GABRA1
hsa-miR-125b	1.06e-08 ***	hsa-miR-1825	1e-07 ***	0.01154	JPH3					hsa-miR-151-3p	8.54e-08 ***	6.6e-06	no Human miRNA is found for "hsa-miR-151-3p"	hsa-miR-27b	8.42e-12 ***	3.4e-05	EYA4,ST6GALNAC3,AFF4,GSPT1,GPAM,TNPO1,AKIRIN1,DCUN1D4,GAB1,GXYLT1,MIER3	hsa-miR-33a	7.99e-06 ***	0.00055	ABCA1,CROT,HADHB	hsa-miR-223#	0.000741 ***	0.0264	ALDH1L2
hsa-miR-126	0.000732 ***	hsa-miR-190	0.0116 *	0.014	PHF20L1,NEUROD1					hsa-miR-151-5P	5.16e-10 ***	8.1e-07	no Human miRNA is found for "hsa-miR-151-5P"	hsa-miR-28	1.31e-13 ***	6.3e-06	SLC37A4	hsa-miR-33a#	1.47e-10 ***	0.01452	PCDH17,GULP1,YAF2,LSM14A,CADM2,ATP8A1,KIAA1551	hsa-miR-23a	8.49e-05 ***	0.00439	TNRC6A,KIAA1467,ZNF138,PDE4B,TMPO,TMED5,SEMA6D,PDE7A,STX12,NEK6,NUP50,AKAP11,TRIL,PPP4R4,AUH,NACC2,CLCN3,INTU,BORA,CNOT6L,SESN3
hsa-miR-126#	0.00787 **	hsa-miR-192#	2.45e-05 ***	0.04942	RAB1A,AMFR					hsa-miR-15b	1.04e-05 ***	0.0379	ZFHX4,SYNJ1,CDCA4,NUP50,PAPPA,LUZP1,SLC13A3,UNC80,MTMR3,PTPN4,PHF19	hsa-miR-30b	7.27e-08 ***	0.00016	KLHL20,SCN2A,PHTF2,WDR7,RFX7,BRWD3,EEA1,EED,PLEKHM3,TNRC6A,NT5E,LHX8,CELSR3,ANKRA2,YAF2	hsa-miR-345	<2e-16 ***	0.00153	YEATS2	hsa-miR-26b#	9.14e-08 ***	0.0148	CEP135,ZBTB6,SLIT2,PDE10A
hsa-miR-1260	1.75e-05 ***	hsa-miR-193a-5p	4.83e-15 ***	0.00399	PCDHAC2					hsa-miR-17	1.96e-06 ***	0.0022	ZNF800,ARID4B,ADARB1,PTPN4,PKD2,GAB1,SLC40A1,ZNFX1,FBXL5,EPHA4,PDCD1LG2	hsa-miR-30c	1.03e-06 ***	3e-05	KLHL20,SCN2A,PHTF2,WDR7,RFX7,BRWD3,EEA1,EED,PLEKHM3,TNRC6A,NT5E,LHX8,CELSR3,ANKRA2,YAF2	hsa-miR-362	2.36e-09 ***	0.01392	LUC7L3,RBM27	hsa-miR-27a	1.52e-09 ***	0.00043	EYA4,ST6GALNAC3,AFF4,GSPT1,GPAM,TNPO1,AKIRIN1,DCUN1D4,GAB1,GXYLT1,MIER3
hsa-miR-127	0.000144 ***	hsa-miR-193b	5.45e-09 ***	4.4e-07	FHDC1					hsa-miR-1825	1e-07 ***	7.6e-07	JPH3	hsa-miR-30e-3p	2.69e-07 ***	7.1e-05	CDC73,UBE2G1,PANK3,STAU1,ZCCHC14,ANKRD44,PDK1,CNPY2,SLC12A6,SEMA3E,TPK1,PCDH17	hsa-miR-378	<2e-16 ***	1.1e-07	NR2C2,KIAA1522,UBN2,KIAA1522,NR2C2,KIAA1522,NR2C2,KIAA1522,NR2C2,KIAA1522,KIAA1522,NR2C2,IQSEC3,GIPC3,KIAA1522,NR2C2	hsa-miR-27b	8.42e-12 ***	0.00015	EYA4,ST6GALNAC3,AFF4,GSPT1,GPAM,TNPO1,AKIRIN1,DCUN1D4,GAB1,GXYLT1,MIER3
hsa-miR-1271	3e-07 ***	hsa-miR-195	1.02e-09 ***	6.2e-05	STRADB,ZFHX4,SYNJ1, IPO7,CDCA4,NUP50,PAPPA,LUZP1,SLC13A3,UNC80,HSPA4L,MTMR3,PTPN4,PHF19,ZBTB44					hsa-miR-191#	0.00193 **	0.0483	HOXA5,SPEN	hsa-miR-32	0.00351 **	0.0187	SLC12A5,DNAJB9,USP28,CD69,SYNJ1,EFR3A,FBXW7	hsa-miR-378	<2e-16 ***	1.1e-07	UBN2	hsa-miR-28	1.31e-13 ***	0.00023	SLC37A4
hsa-miR-1274B	8.36e-09 ***	hsa-miR-199a	6.98e-08 ***	1.8e-06	FAM222B,HAPLN1,SOS2,ARHGAP12,KL					hsa-miR-192#	2.45e-05 ***	8.7e-05	RAB1A,AMFR	hsa-miR-320	1.73e-12 ***	0.00233	GCG,LPPR1,PBX3,TGOLN2,ABHD13,SLC2A12,RAB18	hsa-miR-425-5p	3.78e-13 ***	0.00057	SH3RF1,SHISA7	hsa-miR-30b	7.27e-08 ***	0.00191	KLHL20,SCN2A,PHTF2,WDR7,RFX7,BRWD3,EEA1,EED,PLEKHM3,TNRC6A,NT5E,LHX8,CELSR3,ANKRA2,YAF2
hsa-miR-1275	7.1e-12 ***	hsa-miR-199a-3p	4.42e-10 ***	5.5e-06	ETNK1,CELSR2					hsa-miR-193a-5p	4.83e-15 ***	4.9e-13	PCDHAC2	hsa-miR-328	6.67e-11 ***	0.00152	TCF7L2	hsa-miR-455-3p	6.12e-12 ***	0.0002	STK17B,ARMC8,CUL3	hsa-miR-30c	1.03e-06 ***	0.00078	KLHL20,SCN2A,PHTF2,WDR7,RFX7,BRWD3,EEA1,EED,PLEKHM3,TNRC6A,NT5E,LHX8,CELSR3,ANKRA2,YAF2
hsa-miR-1285	0.00179 **	hsa-miR-199b	1.51e-07 ***	1.8e-06	ARHGAP12,HAPLN1,SOS2					hsa-miR-193b	5.45e-09 ***	8.6e-08	FHDC1	hsa-miR-331-5p	0.00131 **	0.0122	UBL3,AQP4	hsa-miR-483-5p	6.53e-08 ***	0.00024	STK40	hsa-miR-30e-3p	2.69e-07 ***	0.009	CDC73,UBE2G1,PANK3,STAU1,ZCCHC14,ANKRD44,PDK1,CNPY2,SLC12A6,SEMA3E,TPK1,PCDH17
hsa-miR-1286	0.0174 *	hsa-miR-200a	1.56e-11 ***	2.5e-06	MYBL1,ZEB2,ATP8A1,DCP2,TMEM170B,ZBTB34,DUSP3					hsa-miR-194	1.62e-05 ***	0.03052	EPC2	hsa-miR-33a#	1.47e-10 ***	0.00056	PCDH17,GULP1,YAF2,LSM14A,CADM2,ATP8A1,KIAA1551	hsa-miR-494	0.000648 ***	0.0206	MFAP3L,PTPN12,NOVA1,KAT6A,AKAP7,APPL1,PITX2	hsa-miR-328	6.67e-11 ***	0.0359	TCF7L2
hsa-miR-128a	0.000696 ***	hsa-miR-200b	5.64e-14 ***	5.7e-08	TCEB1,TRIM33,LHFP,PTPN21,ARHGAP6,VASH2,HIPK3,NR5A2,ZEB2,WASF3,ZEB1,RECK,SLIT2					hsa-miR-197	8.5e-08 ***	9e-07	SERTAD4,PTPN9	hsa-miR-340#	0.000115 ***	0.00047	LRTOMT	hsa-miR-505#	3.83e-08 ***	0.0105	MR1,CAPN5	hsa-miR-338-3p	1.57e-05 ***	6.1e-06	DGKB,PREX2
hsa-miR-1290	0.00277 **	hsa-miR-200b#	5.11e-06 ***	2.8e-05	ZC3H12C					hsa-miR-19b-1#	4.08e-09 ***	0.01353	ANO3,CGGBP1	hsa-miR-345	<2e-16 ***	4.1e-08	YEATS2	hsa-miR-511	4.74e-09 ***	0.00026	NLK,RFX7	hsa-miR-339-3p	0.000363 ***	0.00046	NR3C1
hsa-miR-1296	0.00957 **	hsa-miR-202	1.24e-05 ***	0.02117	HAS2,PXDN					hsa-miR-200a	1.56e-11 ***	0.00036	MYBL1,ZEB2,ATP8A1,DCP2,TMEM170B,ZBTB34,DUSP3	hsa-miR-34a#	4.23e-05 ***	0.0056	CAB39,SNX4	hsa-miR-532-3p	1.65e-06 ***	0.0015	CYTH1,OTUD7B	hsa-miR-33a#	1.47e-10 ***	0.04246	PCDH17,GULP1,YAF2,LSM14A,CADM2,ATP8A1,KIAA1551
hsa-miR-1300	0.0267 *	hsa-miR-21	5.67e-08 ***	6.4e-07	PELI1,TIAM1,KRIT1,RBPJ,ZNF367,CPEB3					hsa-miR-200b	5.64e-14 ***	0.04263	TCEB1,TRIM33,LHFP,PTPN21,ARHGAP6,VASH2,HIPK3,NR5A2,ZEB2,WASF3,ZEB1,RECK,SLIT2	hsa-miR-365	6.99e-08 ***	4.8e-05	SGK1,HHIP,USP33	hsa-miR-618	2.26e-05 ***	0.011	ZNF275	hsa-miR-342-3p	9e-04 ***	0.0099	PLEKHB2,KCNA4,PDE4D
hsa-miR-1303	1.14e-07 ***	hsa-miR-213	2.62e-05 ***	0.00012	no Human miRNA is found for "hsa-miR-213"					hsa-miR-202	1.24e-05 ***	0.00047	HAS2,PXDN	hsa-miR-374b#	5.3e-06 ***	2.7e-06	UBE3A,HIBADH,SLIT3,NHLRC2,CEBPB,RSF1,EN1,PARP8,ZSWIM6	hsa-miR-636	1.13e-09 ***	0.0015	AP3M1	hsa-miR-345	<2e-16 ***	1.8e-07	YEATS2
hsa-miR-130a	1.18e-09 ***	hsa-miR-214	1.24e-08 ***	2.5e-12	NAA15,SEC24C,ATP2A3					hsa-miR-204	2e-07 ***	0.03961	C9orf72,RAB22A,AP1S2,ANKRD13A	hsa-miR-378	<2e-16 ***	2.3e-11	NR2C2,KIAA1522,UBN2,KIAA1522,NR2C2,KIAA1522,NR2C2,KIAA1522,NR2C2,KIAA1522,KIAA1522,NR2C2,IQSEC3,GIPC3,KIAA1522,NR2C2	hsa-miR-660	6.33e-07 ***	0.0059	ARHGAP36,VDAC1,NPAS3,JPH1	hsa-miR-34a#	4.23e-05 ***	0.0012	CAB39,SNX4
hsa-miR-130b	<2e-16 ***	hsa-miR-214#	3.57e-14 ***	2.5e-12	IQSEC3,WASL					hsa-miR-206	0.0021 **	0.04	PTPLAD1,GLCCI1,LPPR4	hsa-miR-378	<2e-16 ***	2.3e-11	UBN2	hsa-miR-744	3.53e-08 ***	0.0407	PELI3	hsa-miR-365	6.99e-08 ***	0.00023	SGK1,HHIP,USP33
hsa-miR-130b#	6.33e-09 ***	hsa-miR-218	3.67e-11 ***	7.4e-09	GLCE,PIEZO2,C3orf70					hsa-miR-208b	0.0173 *	0.0093	MED13	hsa-miR-380-5p	3.23e-07 ***	2.7e-05	RNF111	hsa-miR-96#	<2e-16 ***	2.9e-08	ARL13B	hsa-miR-378	<2e-16 ***	1.3e-07	NR2C2,KIAA1522,UBN2,KIAA1522,NR2C2,KIAA1522,NR2C2,KIAA1522,NR2C2,KIAA1522,KIAA1522,NR2C2,IQSEC3,GIPC3,KIAA1522,NR2C2
hsa-miR-132	0.00809 **	hsa-miR-22#	4.21e-07 ***	0.0134	WDR47					hsa-miR-222	1.93e-08 ***	3e-05	TCF12,PANK3,CDKN1B,GABRA1	hsa-miR-381	0.00154 **	0.03214	ARID4B,RAB11FIP2	hsa-miR-99a	<2e-16 ***	1.2e-05	KBTBD8	hsa-miR-378	<2e-16 ***	1.3e-07	UBN2
hsa-miR-133a	0.0475 *	hsa-miR-222	1.93e-08 ***	3.6e-05	TCF12,PANK3,CDKN1B,GABRA1					hsa-miR-25	9.57e-12 ***	0.00032	DNAJB9,CD69,SYNJ1,FBXW7,SLC12A5,EFR3A,MAP2K4,USP28	hsa-miR-422a	1.35e-06 ***	0.02002	NR2C2,KIAA1522	rno-miR-29c#	6.87e-11 ***	0.00289	no Human miRNA is found for "rno-miR-29c"	hsa-miR-425-5p	3.78e-13 ***	0.00374	SH3RF1,SHISA7
hsa-miR-133b	0.0114 *	hsa-miR-224	0.000129 ***	9.9e-05	CPNE8					hsa-miR-26b#	9.14e-08 ***	5.6e-06	CEP135,ZBTB6,SLIT2,PDE10A	hsa-miR-425-5p	3.78e-13 ***	1.8e-09	SH3RF1,SHISA7					hsa-miR-429	4.91e-10 ***	0.00014	HIPK3,ZEB1,ZEB2,TRIM33,TCEB1,WASF3,LHFP,ARHGAP6,SLIT2,VASH2,RECK,PTPN21,NR5A2
hsa-miR-134	0.000892 ***	hsa-miR-23a	8.49e-05 ***	0.00032	TNRC6A,KIAA1467,ZNF138,PDE4B,TMPO,TMED5,SEMA6D,PDE7A,STX12,NEK6,NUP50,AKAP11,TRIL,PPP4R4,AUH,NACC2,CLCN3,INTU,BORA,CNOT6L,SESN3					hsa-miR-27b	8.42e-12 ***	2.1e-09	EYA4,ST6GALNAC3,AFF4,GSPT1,GPAM,TNPO1,AKIRIN1,DCUN1D4,GAB1,GXYLT1,MIER3	hsa-miR-455-3p	6.12e-12 ***	5.4e-08	STK17B,ARMC8,CUL3					hsa-miR-431	0.000338 ***	9.6e-05	ZNF644
hsa-miR-135a	2.52e-08 ***	hsa-miR-27a	1.52e-09 ***	6.4e-05	EYA4,ST6GALNAC3,AFF4,GSPT1,GPAM,TNPO1,AKIRIN1,DCUN1D4,GAB1,GXYLT1,MIER3					hsa-miR-28	1.31e-13 ***	4.9e-12	SLC37A4	hsa-miR-483-5p	6.53e-08 ***	0.00202	STK40					hsa-miR-454	8.9e-05 ***	0.00034	DDX6,CLCN3,KBTBD8,MIER1,SLAIN1
hsa-miR-135b	0.000451 ***	hsa-miR-296	3.81e-09 ***	0.00166	BOK					hsa-miR-29a	0.000162 ***	0.00084	BRWD3,COL3A1,ERCC6,DGKH,ATAD2B,FBN1,NFIA,TET3	hsa-miR-505#	3.83e-08 ***	3.8e-05	MR1,CAPN5					hsa-miR-455-3p	6.12e-12 ***	0.0002	STK17B,ARMC8,CUL3
hsa-miR-136#	0.000572 ***	hsa-miR-29b	2.86e-05 ***	4.9e-05	COL3A1,ERCC6,NFIA,TET3,DGKH,BRWD3,FBN1					hsa-miR-30b	7.27e-08 ***	0.00233	KLHL20,SCN2A,PHTF2,WDR7,RFX7,BRWD3,EEA1,EED,PLEKHM3,TNRC6A,NT5E,LHX8,CELSR3,ANKRA2,YAF2	hsa-miR-509-5p	8.21e-05 ***	0.02111	RNGTT					hsa-miR-483-5p	6.53e-08 ***	3.2e-05	STK40
hsa-miR-138	6.04e-10 ***	hsa-miR-301	0.00252 **	0.0044	CLCN3,MIER1,KBTBD8,SLAIN1,RAB9B,DDX6					hsa-miR-30c	1.03e-06 ***	0.00115	KLHL20,SCN2A,PHTF2,WDR7,RFX7,BRWD3,EEA1,EED,PLEKHM3,TNRC6A,NT5E,LHX8,CELSR3,ANKRA2,YAF2	hsa-miR-511	4.74e-09 ***	0.00332	NLK,RFX7					hsa-miR-503	0.000383 ***	0.00102	PTK7
hsa-miR-139-5p	8.53e-15 ***	hsa-miR-31	2.92e-06 ***	7.8e-05	RSBN1,IDE					hsa-miR-30d	1.58e-05 ***	0.018	TNRC6A,CELSR3,LHX8,EED,SCN2A,ANKRA2,BRWD3,PLEKHM3,NT5E,PHTF2,YAF2,WDR7,RFX7,EEA1,POLR3E,KLHL20	hsa-miR-520c-3p	0.000214 ***	0.00043	ZNF800,RSBN1,YOD1,LATS2,CYBRD1,CROT,OXR1,NR2C2					hsa-miR-505#	3.83e-08 ***	0.006	MR1,CAPN5
hsa-miR-140	3.37e-05 ***	hsa-miR-31#	0.000105 ***	4.8e-05	TCEB1					hsa-miR-30e-3p	2.69e-07 ***	1e-06	CDC73,UBE2G1,PANK3,STAU1,ZCCHC14,ANKRD44,PDK1,CNPY2,SLC12A6,SEMA3E,TPK1,PCDH17	hsa-miR-523	8.83e-05 ***	0.03715	SF1					hsa-miR-542-5p	0.000555 ***	0.00454	SGCZ
hsa-miR-140-3p	2.26e-05 ***	hsa-miR-339-5p	9.76e-08 ***	1.9e-06	NUAK1					hsa-miR-31	2.92e-06 ***	0.00049	RSBN1,IDE	hsa-miR-532	1.45e-08 ***	0.02179	MDFIC,RASSF5					hsa-miR-566	0.00154 **	0.0041	RALGAPB
hsa-miR-142-3p	0.00266 **	hsa-miR-33a	7.99e-06 ***	0.01766	ABCA1,CROT,HADHB					hsa-miR-32	0.00351 **	0.0065	SLC12A5,DNAJB9,USP28,CD69,SYNJ1,EFR3A,FBXW7	hsa-miR-532-3p	1.65e-06 ***	0.0168	CYTH1,OTUD7B					hsa-miR-628-5p	0.000583 ***	0.00405	HMGB3
hsa-miR-142-5p	0.0213 *	hsa-miR-342-3p	9e-04 ***	0.0039	PLEKHB2,KCNA4,PDE4D					hsa-miR-320	1.73e-12 ***	1e-09	GCG,LPPR1,PBX3,TGOLN2,ABHD13,SLC2A12,RAB18	hsa-miR-574-3p	0.000111 ***	0.0018	CUL2					hsa-miR-636	1.13e-09 ***	0.0262	AP3M1
hsa-miR-143	1.85e-06 ***	hsa-miR-345	<2e-16 ***	0.00041	YEATS2					hsa-miR-320B	1.15e-08 ***	0.00096	GCG,LPPR1,PBX3,TGOLN2,ABHD13,SLC2A12,RAB18	hsa-miR-593	7.28e-07 ***	6e-07	SPSB1,FRMD5,HS3ST5					hsa-miR-646	0.013 *	0.043	RNF111,PTCD3,AIM1
hsa-miR-143#	0.0105 *	hsa-miR-34a	0.0028 **	0.0022	FAM76A,CELF3,FLOT2,MYCN,VAMP2,SYT1					hsa-miR-323-3p	0.0107 *	0.0016	no Human miRNA is found for "hsa-miR-323-3p"	hsa-miR-595	1.57e-07 ***	5.3e-06	MLLT4					hsa-miR-886-3p	4.79e-06 ***	3.5e-07	no Human miRNA is found for "hsa-miR-886-3p"
hsa-miR-144	0.0216 *	hsa-miR-34a#	4.23e-05 ***	6.6e-05	CAB39,SNX4					hsa-miR-328	6.67e-11 ***	2.6e-06	TCF7L2	hsa-miR-598	2.38e-05 ***	0.02056	JAG1					hsa-miR-886-5p	1.77e-09 ***	2.9e-10	no Human miRNA is found for "hsa-miR-886-5p"
hsa-miR-144#	0.0325 *	hsa-miR-361	6.39e-07 ***	0.0054	SLC1A3,WNT7A,PANX2					hsa-miR-335	6.2e-06 ***	0.03995	ZBTB10,LRP2,YAF2,HLCS,CHD9,SLC9A2,ATRNL1,IGSF3,MCAM,ZMYM4	hsa-miR-600	0.0172 *	0.019	RICTOR,ETNK1,CPSF6					hsa-miR-889	0.0249 *	0.03744	KIAA1324L
hsa-miR-145	3.91e-08 ***	hsa-miR-361-3p	0.00442 **	0.0054	ABI1,RNF112					hsa-miR-337-5p	0.0103 *	0.014	NCK2	hsa-miR-601	0.000892 ***	0.016	FBLN7					hsa-miR-95	.89e-07 ***	0.00033	RAI14,PURG
hsa-miR-145#	4.02e-12 ***	hsa-miR-365	6.99e-08 ***	0.00327	SGK1,HHIP,USP33					hsa-miR-33a	7.99e-06 ***	0.00351	ABCA1,CROT,HADHB	hsa-miR-623	0.00311 **	0.0036	GPBP1L1,RNF169					hsa-miR-96#	<2e-16 ***	8.5e-07	ARL13B
hsa-miR-146b	7.77e-06 ***	hsa-miR-378	<2e-16 ***	2.8e-05	NR2C2,KIAA1522,UBN2,KIAA1522,NR2C2,KIAA1522,NR2C2,KIAA1522,NR2C2,KIAA1522,KIAA1522,NR2C2,IQSEC3,GIPC3,KIAA1522,NR2C2					hsa-miR-33a#	1.47e-10 ***	5e-05	PCDH17,GULP1,YAF2,LSM14A,CADM2,ATP8A1,KIAA1551	hsa-miR-624	0.000516 ***	0.0072	PPP6R3,EPT1					hsa-miR-99a	<2e-16 ***	0.00687	KBTBD8
hsa-miR-146b-3p	0.00478 **	hsa-miR-378	<2e-16 ***	2.8e-05	UBN2					hsa-miR-345	<2e-16 ***	7.2e-10	YEATS2	hsa-miR-660	6.33e-07 ***	0.046	ARHGAP36,VDAC1,NPAS3,JPH1					rno-miR-29c#	6.87e-11 ***	0.02945	no Human miRNA is found for "rno-miR-29c"
hsa-miR-148a	2.58e-12 ***	hsa-miR-380-5p	3.23e-07 ***	0.03778	RNF111					hsa-miR-34b	0.00386 **	0.0039	PRKAR2B	hsa-miR-675	0.021 *	0.021	RUNX1
hsa-miR-148b	7.77e-05 ***	hsa-miR-422a	1.35e-06 ***	0.01842	NR2C2,KIAA1522					hsa-miR-362	2.36e-09 ***	0.00015	LUC7L3,RBM27	hsa-miR-744#	7.68e-08 ***	0.02446	FMR1,SMG1
hsa-miR-148b#	2.93e-07 ***	hsa-miR-429	4.91e-10 ***	6.8e-06	HIPK3,ZEB1,ZEB2,TRIM33,TCEB1,WASF3,LHFP,ARHGAP6,SLIT2,VASH2,RECK,PTPN21,NR5A2					hsa-miR-362-3p	0.000784 ***	0.00077	BLCAP	hsa-miR-889	0.0249 *	0.00617	KIAA1324L
hsa-miR-149	2.29e-06 ***	hsa-miR-483-5p	6.53e-08 ***	0.00033	STK40					hsa-miR-365	6.99e-08 ***	9e-06	SGK1,HHIP,USP33	hsa-miR-9	5.97e-05 ***	0.04965	SNX25,MDGA2
hsa-miR-149#	0.00585 **	hsa-miR-497	7.06e-14 ***	2.3e-06	ZFHX4,SYNJ1,CDCA4,NUP50,PAPPA,LUZP1,SLC13A3,UNC80,MTMR3,PTPN4,PHF19					hsa-miR-374	0.00571 **	0.00014	SLIT3,NHLRC2,RSF1,CEBPB,PARP8,HIBADH,ZSWIM6,UBE3A,EN1	hsa-miR-93#	1.79e-07 ***	0.0171	SMURF2,GTF2I
hsa-miR-150	8.42e-05 ***	hsa-miR-509-5p	8.21e-05 ***	0.01258	RNGTT					hsa-miR-374-5p	3e-06 ***	0.00014	no Human miRNA is found for "hsa-miR-374-5p"	hsa-miR-96#	<2e-16 ***	9.3e-11	ARL13B
hsa-miR-151-3p	8.54e-08 ***	hsa-miR-519d	0.0495 *	0.027	PDCD1LG2,PKD2,ZNF800,EPHA4,FBXL5,ZNFX1,SLC40A1					hsa-miR-378	<2e-16 ***	2.8e-14	NR2C2,KIAA1522,UBN2,KIAA1522,NR2C2,KIAA1522,NR2C2,KIAA1522,NR2C2,KIAA1522,KIAA1522,NR2C2,IQSEC3,GIPC3,KIAA1522,NR2C2	hsa-miR-99a	<2e-16 ***	7.1e-09	KBTBD8
hsa-miR-151-5P	5.16e-10 ***	hsa-miR-523	8.83e-05 ***	0.00902	SF1					hsa-miR-378	<2e-16 ***	2.8e-14	UBN2	rno-miR-29c#	6.87e-11 ***	0.00015	no Human miRNA is found for "rno-miR-29c"
hsa-miR-152	2.35e-11 ***	hsa-miR-545	0.0171 *	0.012	REEP1,ANKIB1,MAP3K7,OSBPL6,TRIP12,CUL3,USP9X,CERS6,ARGLU1					hsa-miR-379	2.68e-07 ***	0.01538	EIF4G2,ZBTB26
hsa-miR-15a	0.0119 *	hsa-miR-636	1.13e-09 ***	0.0015	AP3M1					hsa-miR-380-5p	3.23e-07 ***	0.00142	RNF111
hsa-miR-15a#	0.0292 *	hsa-miR-708	0.000162 ***	0.00102	GPM6A					hsa-miR-410	0.0102 *	0.0072	ARID2
hsa-miR-15b	1.04e-05 ***	hsa-miR-769-5p	2.42e-05 ***	2.2e-05	LRRTM2					hsa-miR-411	0.000167 ***	0.0075	ELFN1,BNIP3
hsa-miR-15b#	0.0106 *	hsa-miR-95	.89e-07 ***	7.9e-07	RAI14,PURG					hsa-miR-422a	1.35e-06 ***	0.00118	NR2C2,KIAA1522
hsa-miR-16	0.000215 ***	Hsa-miR-96	0.0128 *	0.0053	LRCH2,KIAA2022,LPPR4					hsa-miR-425-5p	3.78e-13 ***	1e-07	SH3RF1,SHISA7
hsa-miR-16-1#	0.00906 **	hsa-miR-96#	<2e-16 ***	0.01181	ARL13B					hsa-miR-429	4.91e-10 ***	0.00212	HIPK3,ZEB1,ZEB2,TRIM33,TCEB1,WASF3,LHFP,ARHGAP6,SLIT2,VASH2,RECK,PTPN21,NR5A2
hsa-miR-17	1.96e-06 ***	hsa-miR-99b	1.15e-07 ***	2.2e-05	KBTBD8					hsa-miR-455-3p	6.12e-12 ***	6.3e-08	STK17B,ARMC8,CUL3
hsa-miR-181a	0.00261 **									hsa-miR-483-5p	6.53e-08 ***	3.6e-07	STK40
hsa-miR-181a-2#	2.63e-05 ***									hsa-miR-485-3p	0.0171 *	0.0091	ELAVL2,SMPX,CREBRF,CTBP1
hsa-miR-181c	0.00148 **									hsa-miR-487a	0.00513 **	0.0064	PDZD2
hsa-miR-182	5.84e-08 ***									hsa-miR-487b	0.00684 **	0.032	ALDH1A3
hsa-miR-1825	1e-07 ***									hsa-miR-491	0.000101 ***	0.0003	CHRNB2
hsa-miR-183	0.0272 *									hsa-miR-494	0.000648 ***	0.0063	MFAP3L,PTPN12,NOVA1,KAT6A,AKAP7,APPL1,PITX2
hsa-miR-185	0.000133 ***									hsa-miR-505#	3.83e-08 ***	4.1e-07	MR1,CAPN5
hsa-miR-186	0.012 *									hsa-miR-509-5p	8.21e-05 ***	0.00035	RNGTT
hsa-miR-187	0.0017 **									hsa-miR-511	4.74e-09 ***	1.5e-06	NLK,RFX7
hsa-miR-18a	8.43e-06 ***									hsa-miR-518d	0.00752 **	0.013	TSN
hsa-miR-18a#	0.0118 *									hsa-miR-523	8.83e-05 ***	0.00076	SF1
hsa-miR-18b	0.0294 *									hsa-miR-532	1.45e-08 ***	0.00533	MDFIC,RASSF5
hsa-miR-190	0.0116 *									hsa-miR-532-3p	1.65e-06 ***	2.9e-05	CYTH1,OTUD7B
hsa-miR-190b	4.96e-05 ***									hsa-miR-539	0.000471 ***	0.0026	CPSF2,MEGF11
hsa-miR-191	0.00388 **									hsa-miR-574-3p	0.000111 ***	0.0342	CUL2
hsa-miR-191#	0.00193 **									hsa-miR-576-3p	1.06e-05 ***	3.7e-05	ARHGAP26
hsa-miR-192	2.65e-10 ***									hsa-miR-595	1.57e-07 ***	0.00686	MLLT4
hsa-miR-192#	2.45e-05 ***									hsa-miR-598	2.38e-05 ***	0.00129	JAG1
hsa-miR-193a-3p	3.21e-05 ***									hsa-miR-601	0.000892 ***	0.031	FBLN7
hsa-miR-193a-5p	4.83e-15 ***									hsa-miR-618	2.26e-05 ***	4.1e-05	ZNF275
hsa-miR-193b	5.45e-09 ***									hsa-miR-624	0.000516 ***	0.0216	PPP6R3,EPT1
hsa-miR-194	1.62e-05 ***									hsa-miR-625	0.000257 ***	0.01389	SPIN1
hsa-miR-195	1.02e-09 ***									hsa-miR-636	1.13e-09 ***	6.5e-07	AP3M1
hsa-miR-196b	0.00354 **									hsa-miR-646	0.013 *	0.024	RNF111,PTCD3,AIM1
hsa-miR-197	8.5e-08 ***									hsa-miR-655	0.000299 ***	0.0441	C11orf58,ARHGAP28,CHIC1,ARID2,ZMYND8,YAF2,UBE2K,EFR3A,TLE4,CASC4,HOOK3
hsa-miR-199a	6.98e-08 ***									hsa-miR-660	6.33e-07 ***	2.2e-05	ARHGAP36,VDAC1,NPAS3,JPH1
hsa-miR-199a-3p	4.42e-10 ***									hsa-miR-720	0.00629 **	0.0052	no Human miRNA is found for "hsa-miR-720"
hsa-miR-199b	1.51e-07 ***									hsa-miR-744	3.53e-08 ***	3.9e-05	PELI3
hsa-miR-19a	0.04 *									hsa-miR-744#	7.68e-08 ***	0.00523	FMR1,SMG1
hsa-miR-19b	0.0303 *									hsa-miR-889	0.0249 *	0.00092	KIAA1324L
hsa-miR-19b-1#	4.08e-09 ***									hsa-miR-9	5.97e-05 ***	0.03582	SNX25,MDGA2
hsa-miR-200a	1.56e-11 ***									hsa-miR-93#	1.79e-07 ***	3.4e-06	SMURF2,GTF2I
hsa-miR-200b	5.64e-14 ***									hsa-miR-96#	<2e-16 ***	1.7e-11	ARL13B
hsa-miR-200b#	5.11e-06 ***									hsa-miR-98	2.5e-11 ***	0.0271	SMARCAD1,FAM178A, LIN28B
hsa-miR-200c	0.0112 *									hsa-miR-99a	<2e-16 ***	3.1e-12	KBTBD8
hsa-miR-202	1.24e-05 ***									rno-miR-29c#	6.87e-11 ***	2.1e-06	no Human miRNA is found for "rno-miR-29c"
hsa-miR-203	<2e-16 ***
hsa-miR-204	2e-07 ***
hsa-miR-206	0.0021 **
hsa-miR-208b	0.0173 *
hsa-miR-20a#	7.34e-07 ***
hsa-miR-21	5.67e-08 ***
hsa-miR-210	0.0275 *
hsa-miR-211	8.31e-05 ***
hsa-miR-212	0.00112 **
hsa-miR-213	2.62e-05 ***
hsa-miR-214	1.24e-08 ***
hsa-miR-214#	3.57e-14 ***
hsa-miR-218	3.67e-11 ***
hsa-miR-22#	4.21e-07 ***
hsa-miR-221	0.0011 **
hsa-miR-222	1.93e-08 ***
hsa-miR-223	0.00749 **
hsa-miR-223#	0.000741 ***
hsa-miR-224	0.000129 ***
hsa-miR-23a	8.49e-05 ***
hsa-miR-23b	6.8e-10 ***
hsa-miR-24	0.00135 **
hsa-miR-25	9.57e-12 ***
hsa-miR-26a	1.66e-09 ***
hsa-miR-26a-1#	0.0237 *
hsa-miR-26b	3.37e-07 ***
hsa-miR-26b#	9.14e-08 ***
hsa-miR-27a	1.52e-09 ***
hsa-miR-27b	8.42e-12 ***
hsa-miR-27b#	0.000239 ***
hsa-miR-28	1.31e-13 ***
hsa-miR-28-3p	2.04e-07 ***
hsa-miR-296	3.81e-09 ***
hsa-miR-29a	0.000162 ***
hsa-miR-29a#	0.000284 ***
hsa-miR-29b	2.86e-05 ***
hsa-miR-29c	0.0458 *
hsa-miR-301	0.00252 **
hsa-miR-301b	0.00018 ***
hsa-miR-30a-3p	2.03e-05 ***
hsa-miR-30a-5p	1.68e-05 ***
hsa-miR-30b	7.27e-08 ***
hsa-miR-30c	1.03e-06 ***
hsa-miR-30d	1.58e-05 ***
hsa-miR-30d#	0.00583 **
hsa-miR-30e-3p	2.69e-07 ***
hsa-miR-31	2.92e-06 ***
hsa-miR-31#	0.000105 ***
hsa-miR-32	0.00351 **
hsa-miR-320	1.73e-12 ***
hsa-miR-320B	1.15e-08 ***
hsa-miR-323-3p	0.0107 *
hsa-miR-324-3p	0.0105 *
hsa-miR-324-5p	6.1e-05 ***
hsa-miR-328	6.67e-11 ***
hsa-miR-331	0.00179 **
hsa-miR-331-5p	0.00131 **
hsa-miR-335	6.2e-06 ***
hsa-miR-335#	0.00025 ***
hsa-miR-337-5p	0.0103 *
hsa-miR-338-3p	1.57e-05 ***
hsa-miR-338-5P	0.0493 *
hsa-miR-339-3p	0.000363 ***
hsa-miR-339-5p	9.76e-08 ***
hsa-miR-33a	7.99e-06 ***
hsa-miR-33a#	1.47e-10 ***
hsa-miR-340	1.79e-05 ***
hsa-miR-340#	0.000115 ***
hsa-miR-342-3p	9e-04 ***
hsa-miR-342-5p	0.00551 **
hsa-miR-345	<2e-16 ***
hsa-miR-346	0.0126 *
hsa-miR-34a	0.0028 **
hsa-miR-34a#	4.23e-05 ***
hsa-miR-34b	0.00386 **
hsa-miR-361	6.39e-07 ***
hsa-miR-361-3p	0.00442 **
hsa-miR-362	2.36e-09 ***
hsa-miR-362-3p	0.000784 ***
hsa-miR-363	0.0221 *
hsa-miR-365	6.99e-08 ***
hsa-miR-372	0.041 *
hsa-miR-374	0.00571 **
hsa-miR-374-5p	3e-06 ***
hsa-miR-374b#	5.3e-06 ***
hsa-miR-375	0.000477 ***
hsa-miR-376c	0.000215 ***
hsa-miR-378	<2e-16 ***
hsa-miR-378	<2e-16 ***
hsa-miR-379	2.68e-07 ***
hsa-miR-380-5p	3.23e-07 ***
hsa-miR-381	0.00154 **
hsa-miR-383	0.0398 *
hsa-miR-409-3p	0.0162 *
hsa-miR-410	0.0102 *
hsa-miR-411	0.000167 ***
hsa-miR-422a	1.35e-06 ***
hsa-miR-423-5p	0.00293 **
hsa-miR-424	0.000146 ***
hsa-miR-425-5p	3.78e-13 ***
hsa-miR-425#	0.00014 ***
hsa-miR-429	4.91e-10 ***
hsa-miR-431	0.000338 ***
hsa-miR-433	0.0363 *
hsa-miR-451	0.0492 *
hsa-miR-452	3.15e-06 ***
hsa-miR-454	8.9e-05 ***
hsa-miR-455	2.59e-07 ***
hsa-miR-455-3p	6.12e-12 ***
hsa-miR-483-3p	0.0409 *
hsa-miR-483-5p	6.53e-08 ***
hsa-miR-484	0.000993 ***
hsa-miR-485-3p	0.0171 *
hsa-miR-486	0.00937 **
hsa-miR-486-3p	0.0101 *
hsa-miR-487a	0.00513 **
hsa-miR-487b	0.00684 **
hsa-miR-491	0.000101 ***
hsa-miR-493	0.0175 *
hsa-miR-494	0.000648 ***
hsa-miR-495	2.12e-05 ***
hsa-miR-497	7.06e-14 ***
hsa-miR-500	0.00153 **
hsa-miR-500	0.00153 **
hsa-miR-502-3p	0.00243 **
hsa-miR-503	0.000383 ***
hsa-miR-505	0.0322 *
hsa-miR-505#	3.83e-08 ***
hsa-miR-509-5p	8.21e-05 ***
hsa-miR-511	4.74e-09 ***
hsa-miR-512-3p	0.00323 **
hsa-miR-518d	0.00752 **
hsa-miR-519d	0.0495 *
hsa-miR-519e	0.0379 *
hsa-miR-520c-3p	0.000214 ***
hsa-miR-522	0.0394 *
hsa-miR-523	8.83e-05 ***
hsa-miR-532	1.45e-08 ***
hsa-miR-532-3p	1.65e-06 ***
hsa-miR-539	0.000471 ***
hsa-miR-542-3p	0.000564 ***
hsa-miR-542-5p	0.000555 ***
hsa-miR-545	0.0171 *
hsa-miR-550	0.00653 **
hsa-miR-550	0.00653 **
hsa-miR-566	0.00154 **
hsa-miR-572	0.0444 *
hsa-miR-574-3p	0.000111 ***
hsa-miR-576-3p	1.06e-05 ***
hsa-miR-591	0.0226 *
hsa-miR-592	0.0421 *
hsa-miR-593	7.28e-07 ***
hsa-miR-595	1.57e-07 ***
hsa-miR-598	2.38e-05 ***
hsa-miR-600	0.0172 *
hsa-miR-601	0.000892 ***
hsa-miR-605	0.0214 *
hsa-miR-618	2.26e-05 ***
hsa-miR-623	0.00311 **
hsa-miR-624	0.000516 ***
hsa-miR-625	0.000257 ***
hsa-miR-628-5p	0.000583 ***
hsa-miR-629	0.000261 ***
hsa-miR-636	1.13e-09 ***
hsa-miR-639	0.0246 *
hsa-miR-646	0.013 *
hsa-miR-650	0.000296 ***
hsa-miR-652	0.000215 ***
hsa-miR-655	0.000299 ***
hsa-miR-660	6.33e-07 ***
hsa-miR-661	0.00638 **
hsa-miR-663B	9.5e-11 ***
hsa-miR-671-3p	0.00616 **
hsa-miR-675	0.021 *
hsa-miR-708	0.000162 ***
hsa-miR-720	0.00629 **
hsa-miR-744	3.53e-08 ***
hsa-miR-744#	7.68e-08 ***
hsa-miR-758	0.0412 *
hsa-miR-766	0.0468 *
hsa-miR-769-5p	2.42e-05 ***
hsa-miR-875-5p	0.0244 *
hsa-miR-885-5p	7.83e-06 ***
hsa-miR-886-3p	4.79e-06 ***
hsa-miR-886-5p	1.77e-09 ***
hsa-miR-889	0.0249 *
hsa-miR-9	5.97e-05 ***
hsa-miR-9#	0.00222 **
hsa-miR-92a	2.95e-09 ***
hsa-miR-92a-1#	8.26e-05 ***
hsa-miR-93	5.44e-07 ***
hsa-miR-93#	1.79e-07 ***
hsa-miR-95	.89e-07 ***
Hsa-miR-96	0.0128 *
hsa-miR-96#	<2e-16 ***
hsa-miR-98	2.5e-11 ***
hsa-miR-99a	<2e-16 ***
hsa-miR-99b	1.15e-07 ***

## Sheet: S6
The information of the STRING database in order to construct PPI networks of the target genes of the DEMs for each group
ALD			AIH			HCV			PBC			PSC			WD			A			B			C
source	target	score	source	target	score	source	target	score	source	target	score	source	target	score	source	target	score	source	target	score	source	target	score	source	target	score
DDX6	DCP2	0.997	NFASC	ANK3	0.992	DICER1	AGO1	0.999	SMG1	GSPT1	0.999	DICER1	AGO1	0.999	DDX6	DCP2	0.997	SMG1	GSPT1	0.999	SMG1	GSPT1	0.999	SMG1	GSPT1	0.999
ABI1	WASL	0.996	BDNF	TIAM1	0.965	SMG1	GSPT1	0.999	AFF4	CCNT2	0.996	NLK	TCF7L2	0.988	TCEB1	CUL3	0.99	DICER1	AGO1	0.991	TCEB1	CUL2	0.997	TCEB1	CUL2	0.997
VAMP2	SYT1	0.994	HNRNPU	SRSF6	0.959	TCEB1	CUL2	0.999	SGK1	RICTOR	0.994	GCG	TCF7L2	0.974	CUL3	KLHL20	0.983	AFF4	CCNT2	0.988	DICER1	AGO1	0.991	DICER1	AGO1	0.991
CTTN	WASL	0.994	ACTB	WASF3	0.958	DDX6	DCP2	0.997	CAND1	CUL3	0.993	FBXW7	CUL3	0.972	PHF19	EED	0.981	TNRC6A	AGO1	0.98	MED13	CDK19	0.988	JARID2	EED	0.99
CAND1	CUL3	0.993	SLIT2	SRGAP1	0.944	MED13	CDK19	0.997	CUL2	CAND1	0.989	DCUN1D4	CUL3	0.967	DICER1	TNRC6A	0.98	AFF4	ELL2	0.972	AFF4	CCNT2	0.988	AFF4	CCNT2	0.988
CAB39	STRADB	0.993	TCF12	MEF2C	0.939	AFF4	CCNT2	0.996	NLK	TCF7L2	0.988	KBTBD8	CUL3	0.957	DDX6	LSM14A	0.98	RFX7	ANKRA2	0.967	ABI1	WASL	0.985	CAB39	STRADB	0.981
NFASC	ANK3	0.992	TGOLN2	VAMP2	0.938	TNRC6A	AGO1	0.994	CUL3	KLHL20	0.983	UBE2Z	SH3RF1	0.953	RFX7	ANKRA2	0.976	ACTB	WASF3	0.954	TNRC6A	AGO1	0.98	TNRC6A	AGO1	0.98
ABI1	WASF3	0.99	RAB18	RAB1A	0.932	TCEB1	CUL3	0.99	DICER1	TNRC6A	0.98	FBN1	COL3A1	0.953	STX12	VAMP2	0.97	WASF3	WASL	0.944	AFF4	ELL2	0.972	PHF19	EED	0.973
TCEB1	CUL3	0.99	PBX3	HOXA9	0.929	NLK	TCF7L2	0.988	DDX6	LSM14A	0.98	SLIT2	SRGAP1	0.944	DCUN1D4	CUL3	0.967	ACTB	WASL	0.938	ABI1	WASF3	0.97	AFF4	ELL2	0.972
DDX6	LSM14A	0.98	VAMP2	SNX4	0.921	ZEB1	CTBP1	0.987	SF1	SRSF6	0.978	TGOLN2	VAMP2	0.938	LSM14A	DCP2	0.966	INO80	ACTB	0.938	RFX7	ANKRA2	0.967	RFX7	ANKRA2	0.967
DICER1	TNRC6A	0.98	DCP2	AGO1	0.918	CUL3	KLHL20	0.983	RFX7	ANKRA2	0.976	SYNJ1	VAMP2	0.938	SCN2A	NFASC	0.965	RAB1A	TMED2	0.936	CAND1	CUL3	0.958	CAND1	CUL3	0.958
LDLR	DAB2	0.978	GCG	PLCB1	0.915	TLE4	TCF7L2	0.983	RNF111	SMURF2	0.975	AGFG1	TGOLN2	0.934	WASF3	WASL	0.963	COL5A1	COL5A3	0.935	CUL2	CAND1	0.957	CUL2	CAND1	0.957
SF1	SRSF6	0.978	TGOLN2	CTTN	0.913	PHF19	EED	0.981	GCG	TCF7L2	0.974	FBXL5	FBXW7	0.927	IPO7	TNPO1	0.961	TCF7L2	HBP1	0.935	ACTB	WASF3	0.954	ACTB	WASF3	0.954
STX12	VAMP2	0.97	CTTN	VAMP2	0.908	DDX6	LSM14A	0.98	FBXW7	CUL3	0.972	UBE2Z	CUL3	0.924	ACTB	WASL	0.96	TCF7L2	CDC73	0.929	DCUN1D4	CUL3	0.954	DCUN1D4	CUL3	0.954
TCF12	NEUROD1	0.968	RAB1A	ANK3	0.904	DICER1	TNRC6A	0.98	STX12	VAMP2	0.97	AGFG1	VAMP2	0.922	ACTB	WASF3	0.958	ELAVL2	SYF2	0.927	NLK	TCF7L2	0.952	CTTN	WASL	0.95
DCUN1D4	CUL3	0.967	AGO1	RBPJ	0.904	NLK	MYB	0.979	DCUN1D4	CUL3	0.967	SLIT2	SOS2	0.919	SYNJ1	WASL	0.957	RAB1A	KLC4	0.915	TCF12	NEUROD1	0.949	TCF12	NEUROD1	0.949
SYNJ1	SYT1	0.967	TCEB1	UBE2Z	0.903	SF1	SRSF6	0.978	SCN2A	NFASC	0.965	SH3RF1	CUL3	0.918	KBTBD8	CUL3	0.957	SLIT2	SOS2	0.915	CUL3	KLHL20	0.945	TCEB1	CUL3	0.945
LSM14A	DCP2	0.966	YIPF6	TGOLN2	0.902	ADIPOR2	APPL1	0.978	CUL2	FEM1C	0.963	LDLR	TGOLN2	0.917	UBE2Z	SH3RF1	0.953	TCF12	MEF2C	0.915	TCEB1	CUL3	0.945	CUL3	KLHL20	0.945
BDNF	TIAM1	0.965	YIPF6	VAMP2	0.902	UBE2K	UBE3A	0.977	SF1	HNRNPU	0.962	SYNJ1	AGFG1	0.916	UBE2G1	CUL3	0.951	RNF111	UBE2Z	0.915	WASF3	WASL	0.944	WASF3	WASL	0.944
WASF3	WASL	0.963	AGO1	NR5A2	0.9	RFX7	ANKRA2	0.976	HNRNPU	SRSF6	0.959	LDLR	AGFG1	0.915	SLIT2	SRGAP1	0.944	RNF111	UBE2G1	0.915	ZEB1	CTBP1	0.944	CUL2	DCUN1D4	0.943
SF1	HNRNPU	0.962	DCP2	TNPO1	0.9	RNF111	SMURF2	0.975	CUL2	FBXW7	0.958	LDLR	VAMP2	0.911	TCF12	MEF2C	0.939	PHC3	EED	0.912	NFASC	DCX	0.943	NFASC	DCX	0.943
IPO7	TNPO1	0.961	DDA1	CDKN1B	0.9	GCG	TCF7L2	0.974	KBTBD8	CUL3	0.957	KBTBD8	UBE2Z	0.908	SYNJ1	VAMP2	0.938	RAB22A	RAB9B	0.912	CUL2	DCUN1D4	0.943	NLK	MYB	0.942
ACTB	WASL	0.96	BDNF	MECP2	0.89	FBXW7	CUL3	0.972	CUL2	UBE3A	0.956	UBE2Z	FBXW7	0.907	ACTB	NR3C1	0.938	CCNT2	ELL2	0.911	NLK	MYB	0.942	STX12	VAMP2	0.941
HNRNPU	SRSF6	0.959	TIAM1	ANK3	0.888	DCUN1D4	CUL3	0.967	CUL2	SOCS5	0.954	FBXL5	CUL3	0.907	TCEB1	UBE2G1	0.936	SYNJ1	AGFG1	0.909	STX12	VAMP2	0.941	KBTBD8	CUL3	0.94
TCEB1	CAND1	0.958	ZEB2	ZEB1	0.825	PEX5	PEX10	0.966	CUL2	CUL3	0.954	SYNJ1	TGOLN2	0.907	TCF7L2	CDC73	0.933	TMED5	WNT7B	0.908	KBTBD8	CUL3	0.94	PVRL3	MLLT4	0.938
ACTB	WASF3	0.958	ACTB	YEATS2	0.776	LSM14A	DCP2	0.966	UBE2Z	SH3RF1	0.953	DCUN1D4	FBXW7	0.905	CPEB3	CNOT6L	0.93	CDC73	CCNT2	0.908	ACTB	WASL	0.938	SCN2A	ANK3	0.938
SYNJ1	WASL	0.957	ZNF367	LZTS3	0.649	SCN2A	NFASC	0.965	CUL3	UBE3A	0.952	LDLR	SYNJ1	0.903	GAB1	WASL	0.927	VAMP2	SNX4	0.908	UBE2G1	UBE3A	0.937	ACTB	WASL	0.938
KBTBD8	CUL3	0.957	NOVA1	SRSF6	0.583	SF1	HNRNPU	0.962	UBE2G1	UBE3A	0.951	KBTBD8	FBXW7	0.902	UBE2Z	CUL3	0.924	UBE2Z	KLHL20	0.907	RAB1A	TMED2	0.936	RAB1A	TMED2	0.936
FBN1	COL3A1	0.953	GABRA1	CLIC5	0.556	HNRNPU	SRSF6	0.959	UBE2G1	CUL3	0.951	KAT6A	GATAD2B	0.902	RNF111	KLHL20	0.923	SYNJ1	TGOLN2	0.907	CUL2	CUL3	0.935	CUL2	CUL3	0.935
CAND1	DCUN1D4	0.946	TNPO1	SRSF6	0.546	ACTB	WASF3	0.958	FBXW7	FEM1C	0.95	YIPF6	TGOLN2	0.902	AGFG1	VAMP2	0.922	TGOLN2	VAMP2	0.907	TCF7L2	CTBP1	0.935	SEC24C	TMED2	0.933
MAP3K7	PELI1	0.946	SLIT2	MFAP3	0.536	CUL2	FBXW7	0.958	CUL2	DCUN1D4	0.95	YIPF6	VAMP2	0.902	KBTBD8	KLHL20	0.921	KBTBD8	UBE2G1	0.907	SEC24C	TMED2	0.933	SF1	SRSF6	0.929
SLIT2	SRGAP1	0.944	BDNF	ACTB	0.535	TCF7L2	CTBP1	0.957	CAND1	FBXW7	0.949	SH3RF1	FBXW7	0.901	VAMP2	SNX4	0.921	UBE2G1	KLHL20	0.907	SF1	SRSF6	0.929	DDX6	DCP2	0.927
TRIP12	UBE2Z	0.942	TCF12	ZEB1	0.521	KBTBD8	CUL3	0.957	FBXO11	FBXL5	0.946	FBXL5	SH3RF1	0.901	TCEB1	DCUN1D4	0.92	KBTBD8	UBE2Z	0.907	TCF7L2	CDC73	0.929	NFASC	ANK3	0.926
INO80	ACTB	0.941	MYBL1	TRIM33	0.516	CUL2	UBE3A	0.956	CAND1	DCUN1D4	0.946	KBTBD8	DCUN1D4	0.9	CDC73	AFF4	0.92	AGFG1	TGOLN2	0.906	ELAVL2	SYF2	0.927	FBXW7	CUL3	0.925
TCF12	MEF2C	0.939	TRIM33	DEF8	0.494	CUL2	CUL3	0.954	TCF12	RUNX1	0.945	DCUN1D4	DDA1	0.9	VAMP2	WASL	0.92	AGFG1	VAMP2	0.904	DDX6	DCP2	0.927	GTF2H1	CCNT2	0.923
SYNJ1	VAMP2	0.938	NOVA1	HNRNPU	0.49	UBE2Z	SH3RF1	0.953	SLIT2	SRGAP1	0.944	NLK	AGO1	0.9	MEF2C	NR3C1	0.92	AGFG1	WASL	0.903	FBXW7	CUL3	0.925	SNX18	WASL	0.923
DAB2	WASL	0.937	ZEB2	MEF2C	0.489	FBN1	COL3A1	0.953	FBXO11	SPSB1	0.941	TGOLN2	FBN1	0.9	SLIT2	SOS2	0.919	RAB1A	RAB9B	0.902	UBE2G1	CUL3	0.923	UBE2G1	CUL3	0.923
TRIP12	CUL3	0.931	MECP2	MEF2C	0.479	CUL3	UBE3A	0.952	FBXO11	FBXW7	0.94	KBTBD8	FBXL5	0.9	RNF111	UBE2Z	0.919	SYNJ1	VAMP2	0.901	SNX18	WASL	0.923	CUL2	FBXW7	0.922
CPEB3	CNOT6L	0.93	GRIP2	TIAM1	0.476	UBE2G1	UBE3A	0.951	CUL2	SH3RF1	0.94	DCUN1D4	FBXL5	0.9	RNF111	CUL3	0.919	TMED2	KLC4	0.901	CUL2	FBXW7	0.922	CUL2	KBTBD8	0.922
TCF12	MYB	0.929	GABRA1	SNPH	0.474	UBE2G1	CUL3	0.951	TCF12	MEF2C	0.939	KBTBD8	SH3RF1	0.9	GABRA1	NPTN	0.919	ATP8A1	VAPA	0.901	CUL2	KLHL20	0.922	CUL2	KLHL20	0.922
AGFG1	DAB2	0.929	RAB1A	TGOLN2	0.463	CUL2	DCUN1D4	0.95	SYNJ1	VAMP2	0.938	UBE2Z	FBXL5	0.9	RNF111	UBE2G1	0.918	CROT	ACOX3	0.9	CUL2	KBTBD8	0.922	CAND1	DCUN1D4	0.916
GAB1	WASL	0.927	NCALD	ACTB	0.456	SMURF2	UBE2K	0.949	TGOLN2	VAMP2	0.938	CROT	HADHB	0.848	SH3RF1	CUL3	0.918	TCEB1	AFF4	0.9	CAND1	DCUN1D4	0.916	SF1	RBMX	0.915
UBE2Z	CUL3	0.924	YIPF6	RAB1A	0.455	SPEN	CTBP1	0.948	UBE2Z	UBE3A	0.937	PHF20L1	GATAD2B	0.845	IRF4	ACTB	0.918	KBTBD8	KLHL20	0.9	UBE2G1	SMURF2	0.915	UBE2G1	SMURF2	0.915
NUP50	SRSF6	0.923	RECK	NR5A2	0.451	CUL3	UBE2K	0.947	AGFG1	TGOLN2	0.934	LDLR	ABCA1	0.819	SYNJ1	AGFG1	0.916	TCEB1	UBE2G1	0.9	UBE2Z	SMURF2	0.915	UBE2Z	CUL3	0.915
WNT7B	WNT7A	0.923	MECP2	RBPJ	0.445	FBXO11	FBXL5	0.946	UBE3A	KLHL20	0.934	GAB1	SOS2	0.816	STX12	SNX4	0.915	GCG	TCF7L2	0.9	SLIT2	SOS2	0.915	CUL2	UBE2Z	0.915
RAB1A	SEC24C	0.923	CTTN	TIAM1	0.445	CUL2	UBE2K	0.945	CDC73	CCNT2	0.933	DICER1	LIN28B	0.796	LDLR	AGFG1	0.915	ACOX3	HADHB	0.9	RAB1A	KLC4	0.915	RNF111	UBE2Z	0.915
LDLR	SYT1	0.923	CTTN	ACTB	0.443	FBXW7	UBE2K	0.944	CUL2	KLHL20	0.933	ACTB	YEATS2	0.776	IRF4	NR3C1	0.912	AGO1	EED	0.9	EED	EGR2	0.915	RNF111	UBE2G1	0.915
RNF111	TRIP12	0.923	RAI14	TIAM1	0.441	SLIT2	SRGAP1	0.944	TCF7L2	CDC73	0.933	FBXW7	USP28	0.757	KBTBD8	UBE2G1	0.912	GAB1	EREG	0.9	CUL2	UBE2Z	0.915	SLIT2	SOS2	0.915
SYNJ1	CTTN	0.922	NOVA1	SLIT2	0.431	TLE4	CTBP1	0.943	RAB18	RAB1A	0.932	LUC7L3	NFIA	0.748	LDLR	VAMP2	0.911	TNRC6A	EED	0.9	UBE2Z	CUL3	0.915	TCF12	MEF2C	0.915
AGFG1	VAMP2	0.922	SLC37A4	GCG	0.421	CEBPB	EGR2	0.943	FBXW7	UBE3A	0.931	LSM14A	HNRNPU	0.718	FBXL5	KLHL20	0.911	PHC3	GATAD2B	0.9	CUL2	UBE2G1	0.915	CUL2	UBE2G1	0.915
VAMP2	SNX4	0.921	TCF12	RBPJ	0.42	FBXO11	FBXW7	0.94	UBE2G1	SMURF2	0.929	CROT	ABCA1	0.708	UBE2G1	SH3RF1	0.91	TGOLN2	WASL	0.9	RNF111	UBE2G1	0.915	EED	EGR2	0.915
AGFG1	SYT1	0.92	MECP2	GATAD2B	0.419	CUL2	SH3RF1	0.94	CUL3	SMURF2	0.929	GCG	NEUROD1	0.696	UBE2G1	KLHL20	0.909	TCEB1	KLHL20	0.9	UBE2Z	UBE3A	0.915	UBE2Z	SMURF2	0.915
VAMP2	WASL	0.92	CTTN	SLC9A1	0.419	TCF12	MEF2C	0.939	SPSB1	SOCS5	0.927	PHF20L1	ARID4B	0.656	UBE2Z	KLHL20	0.908	IRF2	ACTB	0.9	RNF111	UBE2Z	0.915	RAB1A	KLC4	0.915
TCEB1	DCUN1D4	0.92	BDNF	VAMP2	0.418	AGO1	FMR1	0.938	FBXL5	FBXW7	0.927	ABCA1	HADHB	0.626	KBTBD8	UBE2Z	0.908	DICER1	TNRC6A	0.9	SF1	RBMX	0.915	DAB2	WASL	0.914
NR2C2	MAP3K7	0.92	SLIT2	BDNF	0.408	SYNJ1	VAMP2	0.938	RNF111	UBE3A	0.926	KAT6A	ATAD2B	0.619	TMED5	WNT7B	0.908	COL5A1	COL3A1	0.9	TCF12	MEF2C	0.915	PHC3	EED	0.912
SYNJ1	DAB2	0.92	BDNF	GCG	0.408	TGOLN2	VAMP2	0.938	CUL2	KBTBD8	0.925	RPS6KA5	ATF6B	0.6	TCEB1	KLHL20	0.907	RNF111	KBTBD8	0.9	ELAVL2	SF1	0.913	RAB22A	RAB9B	0.912
SLIT2	SOS2	0.919	MR1	UBQLN4	0.406	TCEB1	FBXW7	0.937	UBE2Z	CUL3	0.924	DICER1	ZNFX1	0.597	FBXL5	CUL3	0.907	ELAVL1	SYF2	0.9	CPSF2	SRSF6	0.913	CCNT2	ELL2	0.911
RNF111	CUL3	0.919	ACTB	HNRNPU	0.406	ELAVL2	SF1	0.937	RNF111	CUL2	0.924	ARL13B	PKD2	0.596	AGFG1	WASL	0.907	TCEB1	KBTBD8	0.9	PHC3	EED	0.912	RAB18	RAB1A	0.91
RAB1A	RAB9B	0.919	RAB1A	VAMP2	0.406	GCG	IDE	0.937	CUL2	UBE2G1	0.924	DICER1	ADARB1	0.592	NEK6	NUP50	0.906	ELAVL2	CPSF2	0.9	RAB22A	RAB9B	0.912	SYNJ1	AGFG1	0.909
GABRA1	NPTN	0.919	SLIT2	DAB2IP	0.403	UBE2Z	UBE3A	0.937	NUP50	SRSF6	0.923	MECP2	TET3	0.559	UBE2G1	UBE2Z	0.906	TAF5	ELL2	0.9	CCNT2	ELL2	0.911	CPEB3	CNOT6L	0.909
RNF111	UBE2Z	0.919				DDX6	AGO1	0.936	FBXL5	UBE3A	0.923	AKAP7	DEF8	0.553	BORA	CEP135	0.904	ELAVL2	HNRNPU	0.9	RAB18	RAB1A	0.91	UBE2G1	SH3RF1	0.909
IRF4	ACTB	0.918				TCEB1	UBE2G1	0.936	FBXW7	SMURF2	0.923	RAB18	AGFG1	0.549	RNF111	FBXL5	0.904	CPSF2	HNRNPU	0.9	UBE2G1	FBXW7	0.909	UBE2G1	FBXW7	0.909
SYNJ1	AGFG1	0.916				TCEB1	UBE2K	0.935	RNF111	KLHL20	0.923	AGFG1	ARL13B	0.536	LDLR	SYNJ1	0.903	PHC3	TNRC6A	0.9	UBE2G1	SH3RF1	0.909	CDC73	CCNT2	0.908
STX12	SNX4	0.915				UBE3A	KLHL20	0.934	AGFG1	VAMP2	0.922	ZNFX1	AGO1	0.528	TCEB1	UBE2Z	0.903	COL3A1	COL5A3	0.9	SYNJ1	AGFG1	0.909	TMED5	WNT7B	0.908
LDLR	AGFG1	0.915				AGFG1	TGOLN2	0.934	CUL2	SPSB1	0.921	GULP1	ABCA1	0.527	LDLR	WASL	0.903	TCEB1	CCNT2	0.9	CDC73	CCNT2	0.908	UBE2Z	KLHL20	0.907
BDNF	GAB1	0.912				CUL2	KLHL20	0.933	KBTBD8	KLHL20	0.921	PDCD1LG2	CD69	0.525	TCEB1	RNF111	0.902	CPSF2	SYF2	0.9	ELAVL2	RBMX	0.908	TGOLN2	DAB2	0.907
CTTN	DAB2	0.912				TCF7L2	CDC73	0.933	FEM1C	CUL3	0.921	BRWD3	ATAD2B	0.52	RNF111	KBTBD8	0.902	PHC3	AGO1	0.9	TMED5	WNT7B	0.908	SYNJ1	TGOLN2	0.907
ABI1	ACTB	0.911				CDC73	CCNT2	0.933	UBE2Z	SMURF2	0.921	SMARCAD1	ZFYVE26	0.512	TCEB1	FBXL5	0.902	HNRNPU	SYF2	0.9	UBE2Z	KLHL20	0.907	UBE2G1	KLHL20	0.907
LDLR	VAMP2	0.911				RAB18	RAB1A	0.932	VAMP2	SNX4	0.921	TGOLN2	AP3M1	0.511	TCEB1	CDC73	0.902	SLIT2	SRGAP1	0.9	SYNJ1	TGOLN2	0.907	TGOLN2	VAMP2	0.907
CASK	SYT1	0.911				EEA1	RAB22A	0.931	SOCS5	CUL3	0.92	NPTN	EFR3A	0.504	YIPF6	VAMP2	0.902	RAB1A	RAB22A	0.9	TGOLN2	VAMP2	0.907	KBTBD8	UBE2Z	0.907
CAND1	DDA1	0.911				FBXW7	UBE3A	0.931	CDC73	AFF4	0.92	OTUD7B	ATP8A1	0.503	TCEB1	AFF4	0.902	UBE2G1	UBE2Z	0.9	UBE2G1	KLHL20	0.907	KBTBD8	UBE2G1	0.907
VAMP2	DAB2	0.91				IRF2	ARID1A	0.931	SMURF2	UBE3A	0.92	YEATS2	ARID4B	0.497	UBE2G1	FBXL5	0.902	AP1S2	CLVS1	0.9	KBTBD8	UBE2G1	0.907	CUL3	SMURF2	0.906
CTTN	VAMP2	0.908				TCF12	MYB	0.929	CUL2	UBE2Z	0.92	AGO1	LIN28B	0.493	RNF111	SH3RF1	0.901	ACOX3	PEX10	0.9	KBTBD8	UBE2Z	0.907	AGFG1	TGOLN2	0.906
KBTBD8	UBE2Z	0.908				CUL3	SMURF2	0.929	CAND1	FBXO11	0.919	FBXL5	SLC40A1	0.493	FBXL5	SH3RF1	0.901	TCEB1	UBE2Z	0.9	AGFG1	TGOLN2	0.906	RNF111	SMURF2	0.905
SYT1	WASL	0.908				RNF111	UBE2K	0.929	SLIT2	SOS2	0.919	NOVA1	HNRNPU	0.49	SH3RF1	KLHL20	0.901	ELAVL1	CPSF2	0.9	CUL3	SMURF2	0.906	UBE2Z	SH3RF1	0.904
CAND1	FBXL5	0.908				UBE2G1	SMURF2	0.929	RAB1A	RAB9B	0.919	KAT6A	YEATS2	0.481	TCEB1	SH3RF1	0.9	AP1S2	VAMP2	0.9	RNF111	SMURF2	0.905	CUL2	SMURF2	0.904
TMED5	WNT7A	0.908				FBXL5	FBXW7	0.927	GABRA1	NPTN	0.919	DICER1	CDK19	0.481	DCUN1D4	DDA1	0.9	GAB1	WASL	0.9	CUL2	UBE3A	0.904	AGFG1	VAMP2	0.904
TMED5	WNT7B	0.908				RNF111	UBE3A	0.926	RNF111	CUL3	0.919	SLC12A5	ANO3	0.479	TNRC6A	RBPJ	0.9	TCEB1	RNF111	0.9	UBE2Z	SH3RF1	0.904	UBE2Z	FBXW7	0.904
AGFG1	WASL	0.907				FBXO11	UBE2K	0.926	RNF111	UBE2Z	0.919	UBQLN4	ATAD2B	0.479	DDA1	CDKN1B	0.9	SYNJ1	WASL	0.9	UBE2Z	FBXW7	0.904	AGFG1	WASL	0.903
FBXL5	CUL3	0.907				MYB	CEBPB	0.926	SH3RF1	CUL3	0.918	MECP2	MEF2C	0.479	UBE2Z	FBXL5	0.9	GATAD2B	EED	0.9	AGFG1	VAMP2	0.904	CAND1	DDA1	0.903
GRIK2	NCALD	0.907				RAB22A	RAB9B	0.926	RNF111	UBE2G1	0.918	SLIT2	NEUROD1	0.478	GATAD2B	EED	0.9	ELAVL1	HNRNPU	0.9	CUL2	SMURF2	0.904	PHF19	JARID2	0.902
NEK6	NUP50	0.906				CPSF2	SRSF6	0.926	FBXO11	CUL3	0.918	SZRD1	AFF4	0.477	KBTBD8	FBXL5	0.9	VAMP2	APBA1	0.9	CUL3	UBE3A	0.904	RAB1A	RAB9B	0.902
CASK	VAMP2	0.905				CUL2	KBTBD8	0.925	LDLR	TGOLN2	0.917	TCF7L2	WNT7B	0.475	DCUN1D4	FBXL5	0.9	MAT2B	VDAC1	0.9	AGFG1	WASL	0.903	RAB1A	ANK3	0.901
DAB2	SYT1	0.904				TCEB1	UBE3A	0.925	RAB18	RAB9B	0.917	ZDHHC15	BRWD3	0.47	KBTBD8	DCUN1D4	0.9	VAMP2	WASL	0.9	CAND1	DDA1	0.903	SYNJ1	VAMP2	0.901
RNF111	FBXL5	0.904				CUL2	UBE2G1	0.924	UBE2G1	FBXW7	0.917	RFX7	ARL13B	0.47	KBTBD8	SH3RF1	0.9	SUN2	STAG2	0.9	ELAVL2	SRSF6	0.902	ATP8A1	VAPA	0.901
RAB1A	ANK3	0.904				UBE2Z	CUL3	0.924	RNF111	FBXW7	0.916	SLIT2	EPHA4	0.468	TNRC6A	EED	0.9	CROT	PEX10	0.9	CEBPB	EGR2	0.902	TMED2	KLC4	0.901
AGFG1	CTTN	0.904				RNF111	CUL2	0.924	SYNJ1	AGFG1	0.916	WNT7B	CUL3	0.461	DCP2	TNPO1	0.9	RNF111	KLHL20	0.9	RAB1A	RAB9B	0.902	ITGB1	FBN1	0.901
CAND1	KBTBD8	0.904				FBXL5	UBE3A	0.923	CUL2	FBXL5	0.915	HAS2	COL3A1	0.453	TNRC6A	NR5A2	0.9	ELAVL1	ELAVL2	0.9	SYNJ1	VAMP2	0.901	PHC3	TNRC6A	0.9
LDLR	CTTN	0.904				UBE2G1	UBE2K	0.923	STX12	SNX4	0.915	ABCA1	SLC9A1	0.448	DCUN1D4	KLHL20	0.9	CDC73	AFF4	0.9	RNF111	UBE3A	0.901	SLIT2	SRGAP1	0.9
TCEB1	UBE2Z	0.903				FBXW7	SMURF2	0.923	LDLR	AGFG1	0.915	LUC7L3	ARID4B	0.447	TCEB1	KBTBD8	0.9	TCEB1	CDC73	0.9	TMED2	KLC4	0.901	FBXL5	KLHL20	0.9
LDLR	SYNJ1	0.903				RNF111	KLHL20	0.923	FBXO11	UBE3A	0.913	ARL13B	APPL1	0.444	TRIM33	NT5E	0.86	AP1S2	TGOLN2	0.9	ABI1	ACTB	0.901	ANK3	TMED2	0.9
LDLR	WASL	0.903				NUP50	SRSF6	0.923	SPSB1	CUL3	0.913	PDE10A	MFAP3L	0.444	PDE4D	PDE4B	0.856	TAF5	CCNT2	0.9	ATP8A1	VAPA	0.901	DCUN1D4	FBXW7	0.9
SPRED2	CUL3	0.903				AGFG1	VAMP2	0.922	SMURF2	KLHL20	0.912	TCF7L2	NEUROD1	0.443	DDX6	TNRC6A	0.845	GABRA1	NPTN	0.9	TCEB1	SMURF2	0.9	CTTN	VAMP2	0.9
KBTBD8	TRIP12	0.903				KBTBD8	KLHL20	0.921	KBTBD8	UBE2G1	0.912	CUL3	USP28	0.44	ZEB2	ZEB1	0.825				SH3RF1	CUL3	0.9	TNF	NR3C1	0.9
IRF4	TRIM8	0.902				UBE2Z	SMURF2	0.921	FBXL5	KLHL20	0.911	NFIA	MEF2C	0.44	GAB1	SOS2	0.816				DDA1	CDKN1B	0.9	GAB1	EREG	0.9
TCEB1	TRIP12	0.902				ACTB	ARID1A	0.921	PPP6R3	ANKRD44	0.911	FBN1	PXDN	0.439	STAU1	ADARB1	0.808				NUP50	CPSF2	0.9	NLK	AGO1	0.9
CROT	IDE	0.902				IRF2	IRF4	0.921	FBXO11	SOCS5	0.911	EYA4	NLK	0.433	RAB1A	AGFG1	0.806				CAND1	FBXW7	0.9	BDNF	TIAM1	0.9
TCEB1	AFF4	0.902				CUL2	UBE2Z	0.92	CUL2	FBXO11	0.911	DICER1	ACTB	0.431	DDX6	DICER1	0.806				SCN2A	NFASC	0.9	AGFG1	DAB2	0.9
RNF111	KBTBD8	0.902				ELAVL2	SRSF6	0.92	LDLR	VAMP2	0.911	NOVA1	SLIT2	0.431	DDX6	CNOT6L	0.804				RNF111	CUL2	0.9	RNF111	GTF2H1	0.9
YIPF6	VAMP2	0.902				SLIT2	NCK2	0.92	CAND1	DDA1	0.911	LDLR	WNT7B	0.43	DICER1	LIN28B	0.796				RBMX	SYF2	0.9	TNRC6A	NR5A2	0.9
TCEB1	FBXL5	0.902				SMURF2	UBE3A	0.92	UBE2G1	SH3RF1	0.91	CUL3	ATAD2B	0.429	SGK1	NR3C1	0.787				SRSF6	SYF2	0.9	UBE2G1	UBE2Z	0.9
CTTN	SYT1	0.902				TCEB1	DCUN1D4	0.92	CAND1	KLHL20	0.909	BRWD3	ABCB7	0.428	ACTB	YEATS2	0.776				PPP6R3	SEC24C	0.9	DCP2	TNPO1	0.9
TCEB1	RNF111	0.902				CDC73	AFF4	0.92	CUL2	SMURF2	0.909	DICER1	MECP2	0.424	INTU	EED	0.734				ZNFX1	UBE3A	0.9	SH3RF1	CUL3	0.9
NUP50	HSPA4L	0.902				RNF111	UBE2Z	0.919	UBE2G1	KLHL20	0.909	SLC37A4	GCG	0.421	DICER1	DCP2	0.725				SPRED2	CUL3	0.9	RBMX	SRSF6	0.9
NCALD	SEC24C	0.9				GABRA1	NPTN	0.919	RNF111	FBXO11	0.909	ACTB	SLC40A1	0.42	LSM14A	HNRNPU	0.718				KBTBD8	DCUN1D4	0.9	ITGB1	CTTN	0.9
TNRC6A	RBPJ	0.9				RAB1A	RAB9B	0.919	IL13RA1	SOCS5	0.909	CROT	GPAM	0.42	FHDC1	AUH	0.714				SMURF2	UBE3A	0.9	RNF111	FBXL5	0.9
KBTBD8	FBXL5	0.9				UBE2Z	UBE2K	0.919	FBXW7	KLHL20	0.909	PEX5	HADHB	0.42	SGK1	CDKN1B	0.702				NLK	TNRC6A	0.9	CAND1	FBXL5	0.9
TRIP12	FBXL5	0.9				RNF111	CUL3	0.919	CAND1	FEM1C	0.908	MECP2	GATAD2B	0.419	GABRA1	SCN2A	0.7				DCUN1D4	FBXW7	0.9	CROT	IDE	0.9
DCUN1D4	DDA1	0.9				SLIT2	SOS2	0.919	TMED5	WNT7B	0.908	JPH1	JPH3	0.418	PDE4B	NT5E	0.698				PHC3	TNRC6A	0.9	RNF111	SH3RF1	0.9
KBTBD8	DCUN1D4	0.9				SH3RF1	UBE2K	0.918	KBTBD8	UBE2Z	0.908	ACTB	VDAC1	0.414	TNRC6A	DCP2	0.696				TGOLN2	WASL	0.9	RAB1A	RAB22A	0.9
DCP2	TNPO1	0.9				RNF111	UBE2G1	0.918	UBE2Z	KLHL20	0.908	MFAP3L	B4GALT6	0.413	UBE2G1	AMFR	0.692				RBMX	SRSF6	0.9	SH3RF1	KLHL20	0.9
TCEB1	KBTBD8	0.9				DCP2	AGO1	0.918	CAND1	FBXL5	0.908	KAT6A	ARID4B	0.413	YEATS2	EPC2	0.681				SLIT2	SLIT3	0.9	TCEB1	CAND1	0.9
UBE2Z	FBXL5	0.9				SH3RF1	CUL3	0.918	IRF2	ACTB	0.908	STK40	FBXW7	0.411	SLC12A6	ZNF644	0.68				RNF111	KBTBD8	0.9	RAB18	RAB9B	0.9
RAB1A	KIF2A	0.9				IRF4	ACTB	0.918	CDK19	CEBPB	0.907	LUC7L3	HNRNPU	0.41	PDE10A	NT5E	0.677				GABRA1	NPTN	0.9	TCEB1	UBE2G1	0.9
NFYA	GPAM	0.9				FBXO11	CUL3	0.918	UBE2Z	FBXW7	0.907	PBX3	TCF7L2	0.408	DDX6	UBN2	0.675				TCEB1	CAND1	0.9	RNF111	CUL3	0.9
DCUN1D4	FBXL5	0.9				UBE2G1	FBXW7	0.917	SLIT2	SLIT3	0.907	ACTB	HNRNPU	0.406	PDE4D	NT5E	0.673				TCEB1	FBXW7	0.9	CDC73	GTF2H1	0.9
TNRC6A	MAP3K7	0.9				RAB18	RAB9B	0.917	SYNJ1	TGOLN2	0.907	MR1	UBQLN4	0.406	STX12	EEA1	0.657				RAB18	RAB9B	0.9	RNF111	KBTBD8	0.9
TNRC6A	NR5A2	0.9				LDLR	TGOLN2	0.917	FBXL5	CUL3	0.907	GAB1	PTPN12	0.405	PDE7A	NT5E	0.65				HNRNPU	SYF2	0.9	PPP6R3	SEC24C	0.9
DDA1	CDKN1B	0.9				EED	EGR2	0.917	NEK6	NUP50	0.906	PELI3	DNAJB9	0.403	ACTB	EPC2	0.65				RNF111	CUL3	0.9	NCALD	SEC24C	0.9
BDNF	MECP2	0.89				CPSF2	HNRNPU	0.917	CAND1	SOCS5	0.906				PLEKHM3	DEF8	0.649				TCEB1	DCUN1D4	0.9	SYNJ1	WASL	0.9
TIAM1	ANK3	0.888				AP1S2	YIPF6	0.916	FBXO11	SMURF2	0.906				ZNF367	LZTS3	0.649				RNF111	FBXL5	0.9	IRF4	ACTB	0.9
ABCE1	NAA15	0.882				RNF111	FBXW7	0.916	UBE2G1	UBE2Z	0.906				SCN2A	KCNA4	0.648				CPSF2	SYF2	0.9	IRF2	NR3C1	0.9
PDE4D	PDE4B	0.856				SYNJ1	AGFG1	0.916	DCUN1D4	FBXW7	0.905				BRWD3	ATP11C	0.638				RNF111	SH3RF1	0.9	PHC3	GATAD2B	0.9
ARHGAP12	WASL	0.85				RAB1A	RAB22A	0.916	FBXO11	KLHL20	0.905				CNOT6L	TNRC6A	0.635				GAB1	WASL	0.9	AP1S2	VAMP2	0.9
CROT	HADHB	0.848				CUL2	FBXL5	0.915	ZNFX1	UBE3A	0.904				CNOT6L	DCP2	0.634				PEX10	IDE	0.9	TCEB1	UBE2Z	0.9
PHF20L1	GATAD2B	0.845				RAB18	RAB22A	0.915	BORA	CEP135	0.904				LSM14A	TNRC6A	0.621				USP9X	PEX10	0.9	NFYA	GPAM	0.9
DDX6	TNRC6A	0.845				LDLR	AGFG1	0.915	CAND1	KBTBD8	0.904				ZBTB44	PTPN4	0.618				RBMX	HNRNPU	0.9	GATAD2B	EED	0.9
MAP3K7	YEATS2	0.836				LDLR	LRP2	0.913	RNF111	FBXL5	0.904				PHTF2	ZFYVE26	0.608				FBXL5	SH3RF1	0.9	VAMP2	WASL	0.9
ABCE1	EIF5	0.833				FBXO11	UBE3A	0.913	LDLR	SYNJ1	0.903				SEMA6D	EPHA4	0.601				FBXL5	UBE3A	0.9	AP1S2	YIPF6	0.9
ZEB2	ZEB1	0.825				TCEB1	SMURF2	0.913	SPRED2	CUL3	0.903				SLIT2	SEMA6D	0.6				ALDH1A3	LRTOMT	0.9	SH3RF1	FBXW7	0.9
LDLR	ABCA1	0.819				KBTBD8	UBE2G1	0.912	KBTBD8	FBXO11	0.902				DICER1	ZNFX1	0.597				UBE3A	KLHL20	0.9	TCEB1	CDC73	0.9
GAB1	SOS2	0.816				SMURF2	KLHL20	0.912	FEM1C	KLHL20	0.902				ARL13B	PKD2	0.596				CUL2	FBXL5	0.9	AGFG1	SNX18	0.9
GPM6A	CLCN3	0.807				CUL2	FBXO11	0.911	UBE2G1	SPSB1	0.902				DICER1	ADARB1	0.592				CUL2	SH3RF1	0.9	ACOX3	HADHB	0.9
RAB1A	AGFG1	0.806				LDLR	VAMP2	0.911	YIPF6	VAMP2	0.902				DDX6	ZCCHC14	0.592				FBXW7	KLHL20	0.9	IRF2	IRF4	0.9
DDX6	DICER1	0.806				PPP6R3	ANKRD44	0.911	SPSB1	FEM1C	0.902				DICER1	STAU1	0.589				FBXL5	KLHL20	0.9	COL3A1	MSR1	0.9
DDX6	CNOT6L	0.804				TCEB1	FBXO11	0.911	RNF111	KBTBD8	0.902				DGKB	TCF7L2	0.587				RAB1A	SEC24C	0.9	ACOX3	IDE	0.9
DICER1	LIN28B	0.796				ELAVL2	CPSF2	0.911	FBXO11	FEM1C	0.902				DDX6	STAU1	0.583				PHC3	CTBP1	0.9	SCN2A	NFASC	0.9
GSPT1	ABCE1	0.791				FBXL5	KLHL20	0.911	KBTBD8	SOCS5	0.902				SEMA3E	EPHA4	0.573				SH3RF1	KLHL20	0.9	TCEB1	KLHL20	0.9
TRIP12	USP9X	0.791				NUP50	CPSF2	0.91	SPSB1	SMURF2	0.902				AUH	ZBTB34	0.573				GATAD2B	EED	0.9	AGO1	NR5A2	0.9
ACTB	YEATS2	0.776				IDE	VDAC1	0.91	DCUN1D4	FBXO11	0.902				PTK7	CELSR3	0.561				SH3RF1	SMURF2	0.9	CAND1	KBTBD8	0.9
LIN28B	MYCN	0.772				UBE2G1	SH3RF1	0.91	FBXL5	FEM1C	0.902				CNOT6L	CDC73	0.558				CROT	IDE	0.9	NUP50	SRSF6	0.9
ABI1	SOS2	0.766				FBXL5	UBE2K	0.91	GAB1	EREG	0.902				GABRA1	CLIC5	0.556				NLK	CTBP1	0.9	DICER1	TNRC6A	0.9
ABCE1	ABCB7	0.756				CROT	PEX10	0.91	UBE2G1	FBXL5	0.902				UNC80	SCN2A	0.555				UBE2G1	FBXL5	0.9	TNRC6A	EED	0.9
MAP3K7	ACTB	0.746				RNF111	FBXO11	0.909	SOCS5	KLHL20	0.902				GRIP2	EEA1	0.551				BDNF	GAB1	0.9	RBMX	HNRNPU	0.9
USP9X	NUAK1	0.74				FBXW7	KLHL20	0.909	SOCS5	FEM1C	0.902				STAU1	HNRNPU	0.551				YIPF6	TGOLN2	0.9	DCUN1D4	FBXL5	0.9
DICER1	DCP2	0.725				CUL2	SMURF2	0.909	FBXL5	SOCS5	0.902				RALGAPB	SNX4	0.544				OTUD7B	TNF	0.9	TCF12	MYB	0.9
LSM14A	HNRNPU	0.718				UBE2G1	KLHL20	0.909	YIPF6	TGOLN2	0.902				SRGAP1	WASL	0.543				KBTBD8	SMURF2	0.9	SNX18	VAMP2	0.9
FHDC1	AUH	0.714				UBE2K	KLHL20	0.909	FBXO11	UBE2Z	0.902				ACTB	NT5E	0.542				UBE2Z	FBXL5	0.9	DCUN1D4	DDA1	0.9
CROT	ABCA1	0.708				KBTBD8	UBE2K	0.909	DCUN1D4	SOCS5	0.902				EYA4	SGK1	0.537				PHC3	GATAD2B	0.9	UBE2Z	FBXL5	0.9
SGK1	CDKN1B	0.702				SYNJ1	LRP2	0.909	FBXO11	UBE2G1	0.902				SLIT2	SEMA3E	0.537				VAMP2	WASL	0.9	TGOLN2	FBN1	0.9
TRIP12	CAB39	0.697				IRF2	ACTB	0.908	SOCS5	FBXW7	0.902				AGFG1	ARL13B	0.536				KBTBD8	FBXL5	0.9	DDA1	CDKN1B	0.9
TNRC6A	DCP2	0.696				UBE2Z	KLHL20	0.908	MAT2B	VDAC1	0.902				INTU	CELSR3	0.528				NLK	AGO1	0.9	TCEB1	SMURF2	0.9
INTU	HSPA4L	0.695				KBTBD8	UBE2Z	0.908	SH3RF1	UBE3A	0.902				CPEB3	ARMC8	0.527				SMURF2	KLHL20	0.9	SYNJ1	DAB2	0.9
ABI1	NFASC	0.691				TGOLN2	LRP2	0.908	KBTBD8	UBE3A	0.902				EYA4	TMPO	0.527				SUN2	STAG2	0.9	FBXL5	CUL3	0.9
DDX6	UBN2	0.675				SYNJ1	TGOLN2	0.907	SH3RF1	SMURF2	0.902				UBN2	ZNF644	0.524				SYNJ1	SNX18	0.9	SUN2	STAG2	0.9
BRWD3	DIAPH2	0.675				GAB1	NCK2	0.907	KBTBD8	FBXW7	0.902				DICER1	ZEB1	0.523				TCEB1	UBE2Z	0.9	TCEB1	RNF111	0.9
PEX5	USP9X	0.673				SLIT2	SLIT3	0.907	DCUN1D4	FEM1C	0.901				TCF12	ZEB1	0.521				TNRC6A	EED	0.9	FBXL5	SH3RF1	0.9
CTTN	ABI1	0.673				UBE2Z	FBXW7	0.907	SPSB1	UBE3A	0.901				MYBL1	TRIM33	0.516				AGO1	NR5A2	0.9	FBXL5	SMURF2	0.9
MAP3K7	STRADB	0.672				PBX3	HOXA5	0.907	SPSB1	KLHL20	0.901				PDCD1LG2	NT5E	0.515				TCEB1	AFF4	0.9	FBXW7	KLHL20	0.9
DGKH	ANK3	0.669				MED13	CEBPB	0.907	RNF111	SPSB1	0.901				SMARCAD1	ZFYVE26	0.512				FMOD	B4GALT6	0.9	SLIT2	SLIT3	0.9
TRIP12	TMPO	0.665				ELAVL2	HNRNPU	0.907	SH3RF1	FBXW7	0.901				JPH3	ZCCHC14	0.511				DICER1	TNRC6A	0.9	TCEB1	FBXW7	0.9
PHF20L1	ARID4B	0.656				TCEB1	KLHL20	0.907	SPSB1	FBXW7	0.901				PLEKHB2	ATP8A1	0.51				MAP2K4	TNF	0.9	GTF2H1	AFF4	0.9
HOXA9	MYB	0.653				FBXL5	CUL3	0.907	SH3RF1	KLHL20	0.901				B3GALTL	PXDN	0.504				UBE2G1	UBE2Z	0.9	MAP2K4	TNF	0.9
INO80	ARHGAP12	0.651				CDK19	CEBPB	0.907	SPSB1	SH3RF1	0.901				TCF7L2	GLCE	0.502				SLIT2	SRGAP1	0.9	KBTBD8	SH3RF1	0.9
ZNF367	LZTS3	0.649				AGO1	EED	0.906	RNF111	SH3RF1	0.901				RPS6KA5	NR3C1	0.502				ACTB	NR3C1	0.9	DCUN1D4	KLHL20	0.9
GRIK2	CASK	0.646				NLK	CTBP1	0.906	FBXL5	SH3RF1	0.901				CDK19	CDC73	0.501				IRF2	NR3C1	0.9	IRF2	ACTB	0.9
GABRA1	SYT1	0.646				UBE2G1	UBE2Z	0.906	UBE2Z	SPSB1	0.9				CDC73	TRIM33	0.499				KBTBD8	UBE3A	0.9	GAB1	WASL	0.9
ATP11C	DIAPH2	0.642				FBXO11	SMURF2	0.906	KBTBD8	SH3RF1	0.9				TCEB1	USP33	0.498				MAT2B	VDAC1	0.9	CROT	ACOX3	0.9
DDX6	ABCE1	0.64				CHD9	ABCA1	0.906	DCUN1D4	DDA1	0.9				L3MBTL3	RBPJ	0.498				RAB1A	RAB22A	0.9	CTTN	SNX18	0.9
BRWD3	ATP11C	0.638				NCK2	SOS2	0.905	KBTBD8	FBXL5	0.9				YEATS2	ARID4B	0.497				DCUN1D4	FBXL5	0.9	RNGTT	GTF2H1	0.9
AGFG1	RAB9B	0.636				IRF4	ARID1A	0.905	GATAD2B	EED	0.9				PIEZO2	PKD2	0.496				TCF12	MYB	0.9	SNX18	DAB2	0.9
CNOT6L	TNRC6A	0.635				TLE4	CDC73	0.905	KBTBD8	SPSB1	0.9				ATP11C	AMFR	0.494				TCEB1	KBTBD8	0.9	TNRC6A	RBPJ	0.9
CNOT6L	DCP2	0.634				DCUN1D4	FBXW7	0.905	CAND1	SPSB1	0.9				TRIM33	DEF8	0.494				TCEB1	UBE3A	0.9	TCEB1	FBXL5	0.9
ZDHHC15	KIAA2022	0.628				TCEB1	CCNT2	0.905	NFYA	GPAM	0.9				DICER1	CDKN1B	0.494				KBTBD8	SH3RF1	0.9	IRF4	NR3C1	0.9
ABCA1	HADHB	0.626				FBXO11	KLHL20	0.905	UBE2Z	FBXL5	0.9				HNRNPU	NR3C1	0.493				CPSF2	HNRNPU	0.9	AP1S2	TGOLN2	0.9
LSM14A	TNRC6A	0.621				CTBP1	UBE3A	0.904	KBTBD8	SMURF2	0.9				FBXL5	SLC40A1	0.493				FBXW7	SMURF2	0.9	RAB1A	SEC24C	0.9
ZBTB44	PTPN4	0.618				ZNFX1	UBE3A	0.904	FBXL5	SPSB1	0.9				NEK6	SGK1	0.491				DCP2	TNPO1	0.9	AGO1	EED	0.9
DCP2	ABCE1	0.618				RNF111	FBXL5	0.904	NLK	TNRC6A	0.9				ZEB2	DICER1	0.489				KBTBD8	FBXW7	0.9	KBTBD8	SMURF2	0.9
AUH	HADHB	0.611				AP1S2	VAMP2	0.903	DCUN1D4	KLHL20	0.9				ZEB2	MEF2C	0.489				IRF2	ACTB	0.9	RNF111	CUL2	0.9
BDNF	SLC1A3	0.608				LDLR	SYNJ1	0.903	YAF2	RUNX1	0.9				NUP50	CDKN1B	0.489				GCG	TCF7L2	0.9	AGFG1	CTTN	0.9
AKIRIN1	RNGTT	0.608				AGFG1	LRP2	0.903	TNRC6A	EED	0.9				SEMA6D	CELSR3	0.485				TCEB1	RNF111	0.9	VAMP2	DAB2	0.9
SEMA6D	EPHA4	0.601				TCEB1	UBE2Z	0.903	DCUN1D4	SPSB1	0.9				PHTF2	SMARCAD1	0.482				MAT2B	IDE	0.9	SPRED2	CUL3	0.9
SLIT2	SEMA6D	0.6				TCEB1	RNF111	0.902	DDA1	CDKN1B	0.9				RAB1A	STX12	0.482				TNF	NR3C1	0.9	SH3RF1	SMURF2	0.9
MYBL1	PDE7B	0.598				RNF111	KBTBD8	0.902	TNRC6A	RUNX1	0.9				DICER1	CDK19	0.481				CDK19	CEBPB	0.9	TCEB1	SH3RF1	0.9
DICER1	ZNFX1	0.597				YIPF6	TGOLN2	0.902	KBTBD8	DCUN1D4	0.9				PTK7	SEMA6D	0.48				GAB1	EREG	0.9	RNF111	FBXW7	0.9
ARL13B	PKD2	0.596				KBTBD8	FBXW7	0.902	FBXL5	SMURF2	0.9				MECP2	MEF2C	0.479				DCUN1D4	DDA1	0.9	CAND1	FBXW7	0.9
DICER1	ADARB1	0.592				DCUN1D4	FBXO11	0.902	RUNX1	GPAM	0.9				SZRD1	AFF4	0.477				KBTBD8	KLHL20	0.9	NLK	TNRC6A	0.9
DENND1B	PDE4D	0.585				UBE2G1	FBXL5	0.902	DCUN1D4	FBXL5	0.9				UBE2G1	SGK1	0.476				TCEB1	FBXL5	0.9	KBTBD8	FBXW7	0.9
NOVA1	SRSF6	0.583				TCEB1	CDC73	0.902	KBTBD8	FEM1C	0.9				GRIP2	TIAM1	0.476				TGOLN2	SNX18	0.9	KBTBD8	KLHL20	0.9
SGK1	SLC1A3	0.583				MAT2B	VDAC1	0.902	FBXO11	SH3RF1	0.9				HHIP	GAB1	0.476				MYH10	CDKN1B	0.9	TCEB1	CCNT2	0.9
NFIA	SLC1A3	0.581				PEX10	IDE	0.902	CEBPB	RUNX1	0.898				TCF7L2	WNT7B	0.475				SNX18	VAMP2	0.9	CAND1	KLHL20	0.9
NOVA1	CELF3	0.575				KBTBD8	FBXO11	0.902	MIER1	CYBRD1	0.869				SYNJ1	TIAM1	0.474				CTBP1	UBE3A	0.9	BDNF	GAB1	0.9
AUH	ZBTB34	0.573				CROT	IDE	0.902	RSF1	ARID4B	0.862				GABRA1	SNPH	0.474				AGFG1	SNX18	0.9	NEK6	NUP50	0.9
BDNF	NEUROD1	0.567				KBTBD8	UBE3A	0.902	DDX6	TNRC6A	0.845				GPR124	WNT7B	0.473				CAND1	KBTBD8	0.9	FGFRL1	SPRED2	0.9
GSPT1	NAA15	0.562				YIPF6	VAMP2	0.902	CYBRD1	SLC40A1	0.842				HHIP	PXDN	0.471				SF1	HNRNPU	0.9	PELI1	PELI3	0.9
NFIA	MYCN	0.559				SH3RF1	SMURF2	0.902	MLLT4	ACTB	0.824				RFX7	ARL13B	0.47				FBXL5	CUL3	0.9	SYNJ1	SNX18	0.9
TBC1D15	VAMP2	0.559				FBXO11	UBE2Z	0.902	GAB1	SOS2	0.816				ZDHHC15	BRWD3	0.47				ELAVL2	HNRNPU	0.9	RAB18	RAB22A	0.9
MECP2	TET3	0.559				TCEB1	FBXL5	0.902	TGOLN2	EEA1	0.811				SLIT2	EPHA4	0.468				CAND1	KLHL20	0.9	TGOLN2	CTTN	0.9
GABRA1	CLIC5	0.556				SH3RF1	UBE3A	0.902	STAU1	ADARB1	0.808				PDK1	SGK1	0.465				FBXL5	SMURF2	0.9	TCEB1	DCUN1D4	0.9
NOVA1	SF1	0.552				FBXO11	UBE2G1	0.902	RAB1A	AGFG1	0.806				TCF7L2	RBPJ	0.463				RAB18	RAB22A	0.9	YIPF6	VAMP2	0.9
REEP1	ZFYVE26	0.549				KAT6A	GATAD2B	0.902	DDX6	DICER1	0.806				WNT7B	CUL3	0.461				PHC3	AGO1	0.9	CDC73	AFF4	0.9
SYNJ1	NCALD	0.548				TCEB1	AFF4	0.902	DDX6	CNOT6L	0.804				ZEB2	FOXC1	0.457				RBMX	CPSF2	0.9	ITGB1	COL3A1	0.9
CPNE8	JPH3	0.547				RNF111	SH3RF1	0.901	DICER1	LIN28B	0.796				YIPF6	RAB1A	0.455				MEF2C	NR3C1	0.9	PHC3	AGO1	0.9
MYCN	MXD1	0.547				SH3RF1	FBXW7	0.901	ACTB	YEATS2	0.776				ZFHX4	ZEB1	0.455				TNRC6A	NR5A2	0.9	TCEB1	KBTBD8	0.9
TNPO1	SRSF6	0.546				FBXL5	SH3RF1	0.901	CGGBP1	FMR1	0.771				ARID4B	EPC2	0.455				RNF111	KLHL20	0.9	TCEB1	AFF4	0.9
DENND1B	NEK6	0.546				SH3RF1	KLHL20	0.901	STAU1	FMR1	0.771				FOXC1	ZEB1	0.453				TCEB1	CDC73	0.9	MEF2C	NR3C1	0.9
RBPJ	FBN1	0.545				VAMP2	LRP2	0.901	HNRNPU	CPSF6	0.76				AGFG1	EEA1	0.453				AP1S2	TGOLN2	0.9	NUP50	HSPA4L	0.9
GSPT1	EIF5	0.543				AP1S2	CLVS1	0.9	FBXW7	USP28	0.757				FOXC1	B3GALTL	0.453				NEK6	NUP50	0.9	KBTBD8	DCUN1D4	0.9
SRGAP1	WASL	0.543				TCEB1	SH3RF1	0.9	RICTOR	FBXW7	0.756				FOXC1	MEF2C	0.452				DCUN1D4	KLHL20	0.9	CUL2	SH3RF1	0.9
STX12	SYT1	0.538				DCUN1D4	KLHL20	0.9	INTU	EED	0.734				RECK	NR5A2	0.451				FBXW7	UBE3A	0.9	SF1	HNRNPU	0.9
SLC39A9	SLC41A2	0.537				GATAD2B	EED	0.9	SRGAP1	SLIT3	0.723				GPR124	NT5E	0.45				CROT	PEX10	0.9	RNF111	KLHL20	0.9
EYA4	SGK1	0.537				KBTBD8	DCUN1D4	0.9	MECP2	FMR1	0.723				SLC9A6	NPTN	0.448				AP1S2	VAMP2	0.9	CTTN	DAB2	0.9
SLIT2	MFAP3	0.536				FMOD	B4GALT6	0.9	LSM14A	HNRNPU	0.718				ZEB1	CLCN3	0.446				BORA	CEP135	0.9	ACTB	NR3C1	0.9
AGFG1	ARL13B	0.536				KBTBD8	FBXL5	0.9	FHDC1	AUH	0.714				MECP2	RBPJ	0.445				IDE	VDAC1	0.9	YIPF6	TGOLN2	0.9
BDNF	ACTB	0.535				MAT2B	IDE	0.9	LSM14A	FMR1	0.707				STAU1	ACTB	0.445				MED13	CEBPB	0.9	SYNJ1	CTTN	0.9
BDNF	EPHA4	0.534				AGO1	NR5A2	0.9	YOD1	AMFR	0.702				IQSEC3	KIAA1467	0.445				TCEB1	UBE2G1	0.9	KBTBD8	FBXL5	0.9
MECP2	MYCN	0.528				KBTBD8	SH3RF1	0.9	SMG1	RICTOR	0.702				PHTF2	RAB1A	0.443				AP1S2	YIPF6	0.9	C2CD5	VAMP2	0.9
CTTN	NAA15	0.527				MDGA2	RECK	0.9	SGK1	CDKN1B	0.702				TIAM1	EPHA4	0.442				FBXL5	FBXW7	0.9	AGO1	RBPJ	0.9
EYA4	TMPO	0.527				NLK	AGO1	0.9	DICER1	FMR1	0.701				NUP50	CUL3	0.442				YIPF6	VAMP2	0.9	TCEB1	GTF2H1	0.9
FBN1	MFAP3	0.527				PRKAR2B	CEP135	0.9	GABRA1	SCN2A	0.7				RAI14	TIAM1	0.441				CDC73	AFF4	0.9	UBE2G1	FBXL5	0.9
DICER1	ZEB1	0.523				DCUN1D4	DDA1	0.9	OTUD7B	YOD1	0.699				MECP2	SLC9A6	0.44				SH3RF1	FBXW7	0.9	HNRNPU	SRSF6	0.9
TCF12	ZEB1	0.521				UBE2Z	FBXL5	0.9	PDE4B	NT5E	0.698				MECP2	SCN2A	0.44				NUP50	SRSF6	0.9	TGOLN2	WASL	0.9
L3MBTL3	PHF20L1	0.52				NFIA	POLR3E	0.9	MECP2	UBE3A	0.697				ZEB2	ZFHX4	0.437				CAND1	FBXL5	0.9	FBXW7	SMURF2	0.9
LDLR	CELSR2	0.52				KBTBD8	SMURF2	0.9	FBXW7	JAG1	0.694				DIRAS2	NACC2	0.437				TCEB1	KLHL20	0.9	GABRA1	NPTN	0.9
CTTN	EPHA4	0.519				TCEB1	KBTBD8	0.9	UBE2G1	AMFR	0.692				GRIP2	EPC2	0.436				RNF111	FBXW7	0.9	SMURF2	KLHL20	0.9
TRIM33	USP9X	0.517				DDA1	CDKN1B	0.9	AUH	HIBADH	0.691				DDX6	CLIC5	0.433				ELAVL2	CPSF2	0.9	CUL2	FBXL5	0.9
MYBL1	TRIM33	0.516				FBXO11	SH3RF1	0.9	FMR1	UBE3A	0.685				SMARCAD1	EED	0.432				TCEB1	SH3RF1	0.9	TGOLN2	SNX18	0.9
RAB1A	SPRED2	0.515				DCP2	TNPO1	0.9	YEATS2	EPC2	0.681				DICER1	ACTB	0.431				NFYA	GPAM	0.9	BORA	CEP135	0.9
ABCA1	ABCE1	0.514				TGOLN2	FBN1	0.9	ETNK1	EPT1	0.68				EEA1	VAMP2	0.43				SYNJ1	WASL	0.9	MAT2B	IDE	0.9
NCALD	ZFYVE26	0.513				AP1S2	TGOLN2	0.9	PDE10A	NT5E	0.677				LDLR	WNT7B	0.43				HNRNPU	SRSF6	0.9	MDGA2	RECK	0.9
NEUROD1	GPM6A	0.512				NLK	TNRC6A	0.9	DDX6	UBN2	0.675				SYNJ1	SEMA6D	0.429				TCEB1	CCNT2	0.9	FBXL5	FBXW7	0.9
SMARCAD1	ZFYVE26	0.512				DCUN1D4	FBXL5	0.9	JAG1	CDKN1B	0.666				SLC12A6	CLCN3	0.428				SH3RF1	UBE3A	0.9
LDLR	WNT7A	0.51				TNRC6A	EED	0.9	GABRA1	SLC12A5	0.662				IPO7	NUP50	0.428				AGO1	EED	0.9
PLEKHB2	ATP8A1	0.51				TNRC6A	NR5A2	0.9	IQSEC3	MDGA2	0.658				BRWD3	ABCB7	0.428
NR5A2	AHR	0.509				FBXL5	SMURF2	0.9	STX12	EEA1	0.657				SLIT2	FOXC1	0.428
SEMA6D	LRRTM2	0.507				NFE2L2	CUL3	0.896	RAB1A	CYTH1	0.656				DICER1	MECP2	0.424
GRIK2	ADARB1	0.506				ANKRA2	LRP2	0.884	SLIT3	SEMA6D	0.651				ZEB1	LIN28B	0.424
B3GALTL	PXDN	0.504				ACTB	ARID2	0.864	PDE7A	NT5E	0.65				NR2C2	PELI1	0.422
TBC1D15	RAB1A	0.504				RSF1	ARID4B	0.862	ACTB	EPC2	0.65				IRF4	RBPJ	0.42
ABCB7	KIAA2022	0.503				TRIM33	NT5E	0.86	PLEKHM3	DEF8	0.649				TCF12	RBPJ	0.42
MECP2	ZBTB4	0.502				MED13	AFF4	0.857	PBX3	FBLN7	0.649				ACTB	SLC40A1	0.42
ACSL4	HADHB	0.502				CROT	HADHB	0.848	SESN3	RICTOR	0.646				CDC73	WDR7	0.419
BDNF	SEMA6D	0.501				DDX6	TNRC6A	0.845	SUN2	CPSF6	0.646				MECP2	GATAD2B	0.419
GPR124	WNT7A	0.5				MCAM	NT5E	0.843	HS3ST5	NPTX1	0.644				TRIM33	PDE4B	0.418
RNGTT	PTPN4	0.5				NFE2L2	AHR	0.834	AGFG1	RAB9B	0.636				TIAM1	WASL	0.413
MYB	MYCN	0.498				FOXC1	PITX2	0.828	CNOT6L	TNRC6A	0.635				PDCD1LG2	IRF4	0.411
TCEB1	USP33	0.498				ZEB2	ZEB1	0.825	ZDHHC15	KIAA2022	0.628				RFX7	MYBL1	0.41
L3MBTL3	RBPJ	0.498				CGGBP1	SPIN1	0.825	SF1	CPSF6	0.622				EED	EPC2	0.407
YEATS2	ARID4B	0.497				MLLT4	ACTB	0.824	LSM14A	TNRC6A	0.621				RAB1A	VAMP2	0.406
STX12	ABHD17C	0.497				LDLR	ABCA1	0.819	FBXO11	USP33	0.618				ACTB	HNRNPU	0.406
PIEZO2	PKD2	0.496				RASSF5	HIPK3	0.819	SEMA3E	EFR3A	0.617				NUP50	TNPO1	0.404
DICER1	CDKN1B	0.494				GAB1	SOS2	0.816	NHLRC2	GPAM	0.615				MECP2	NR3C1	0.404
ATP11C	AMFR	0.494				TGOLN2	EEA1	0.811	PHTF2	ZFYVE26	0.608				ZNF644	CAB39	0.402
TRIM33	DEF8	0.494				STAU1	ADARB1	0.808	AKIRIN1	RNGTT	0.608				L3MBTL3	SUV420H1	0.401
ZFPM2	MEF2C	0.494				DDX6	DICER1	0.806	RNGTT	EPC2	0.604				CDC73	CDKN1B	0.4
FBXL5	SLC40A1	0.493				RAB1A	AGFG1	0.806	CPSF6	SRSF6	0.603				KRIT1	PDE4D	0.4
NEK6	SGK1	0.491				MYBL1	CEBPB	0.805	SEMA6D	EPHA4	0.601
NOVA1	HNRNPU	0.49				SERTAD4	CDCA4	0.804	SLIT2	SEMA6D	0.6
ZEB2	DICER1	0.489				DICER1	LIN28B	0.796	STX12	ATP6V1B2	0.598
CASK	TIAM1	0.489				KIAA1522	NCK2	0.79	DICER1	ZNFX1	0.597
NUP50	CDKN1B	0.489				FMOD	COL3A1	0.79	ARL13B	PKD2	0.596
ZEB2	MEF2C	0.489				EIF4G2	EIF5	0.788	DDX6	ZCCHC14	0.592
BDNF	FBN1	0.485				ACTB	YEATS2	0.776	DICER1	ADARB1	0.592
BDNF	SYT1	0.485				STAU1	FMR1	0.771	USP33	USP28	0.59
ARHGAP6	PDE7B	0.484				CGGBP1	FMR1	0.771	DICER1	STAU1	0.589
ABCA1	STX12	0.484				ZBTB6	ZBTB26	0.759	NOVA1	SRSF6	0.583
MYBL1	RFX4	0.482				FBXW7	USP28	0.757	DDX6	STAU1	0.583
RAB1A	STX12	0.482				LUC7L3	NFIA	0.748	MIER3	ZSWIM6	0.58
DICER1	CDK19	0.481				PAX2	EN1	0.733	MLLT4	JAG1	0.574
GRIK2	SLC1A3	0.48				ANO3	THAP1	0.732	SEMA3E	EPHA4	0.573
MECP2	MEF2C	0.479				IRF4	REL	0.732	AGFG1	RAB11FIP2	0.57
SLIT2	NEUROD1	0.478				TCEB1	NPAS3	0.731	SLIT3	SEMA3E	0.567
SZRD1	AFF4	0.477				AMFR	UBE2K	0.726	EYA4	FBXO11	0.562
GSPT1	HSPA4L	0.477				C9orf72	RAB1A	0.726	CUL2	USP33	0.561
SRSF6	STRADB	0.477				KAT6A	EPC2	0.725	CNOT6L	CDC73	0.558
GRIP2	TIAM1	0.476				DICER1	DCP2	0.725	GABRA1	CLIC5	0.556
HHIP	GAB1	0.476				SRGAP1	SLIT3	0.723	NOVA1	SF1	0.552
MYCN	AHR	0.475				MECP2	FMR1	0.723	STAU1	HNRNPU	0.551
SYNJ1	TIAM1	0.474				TLE4	PAX2	0.719	GRIP2	EEA1	0.551
GABRA1	SNPH	0.474				LSM14A	HNRNPU	0.718	RAB18	AGFG1	0.549
GPR124	WNT7B	0.473				ABCA1	NPC1	0.713	TNPO1	SRSF6	0.546
HHIP	PXDN	0.471				ZEB2	CTBP1	0.712	OXR1	WDR7	0.545
INTU	CELSR2	0.47				CROT	ABCA1	0.708	VDAC1	CLCN3	0.542
ZDHHC15	BRWD3	0.47				LSM14A	FMR1	0.707	ACTB	NT5E	0.542
FLOT2	VAMP2	0.469				SGK1	CDKN1B	0.702	MLLT4	CD69	0.538
SLIT2	EPHA4	0.468				EEA1	APPL1	0.702	SLIT2	SEMA3E	0.537
MAP1A	GPM6A	0.465				DICER1	FMR1	0.701	EYA4	SGK1	0.537
ARHGAP12	ANKIB1	0.461				GABRA1	SCN2A	0.7	AGFG1	ARL13B	0.536
WNT7B	CUL3	0.461				MECP2	UBE3A	0.697	SLIT3	EPHA4	0.533
NR2C2	TRIP12	0.459				TNRC6A	DCP2	0.696	MXD1	CCNT2	0.529
GPM6A	SYT1	0.459				FBXW7	JAG1	0.694	INTU	CELSR3	0.528
ZEB2	FOXC1	0.457				UBE2G1	AMFR	0.692	AGFG1	AQP4	0.528
FLOT2	ACTB	0.457				FMR1	UBE3A	0.685	EYA4	TMPO	0.527
CTTN	KCNA4	0.456				YEATS2	EPC2	0.681	PDCD1LG2	CD69	0.525
NCALD	ACTB	0.456				FMR1	DIAPH2	0.678	ZBTB6	HIBADH	0.524
SEMA6D	CELSR2	0.455				PDE10A	NT5E	0.677	CYTH1	EED	0.523
ZFHX4	ZEB1	0.455				DDX6	UBN2	0.675	DDX6	FMR1	0.523
YIPF6	RAB1A	0.455				BRWD3	DIAPH2	0.675	CAND1	CPSF6	0.522
YIPF6	USP9X	0.453				EPHA4	NCK2	0.673	SLC12A5	SCN2A	0.522
NCALD	GPM6A	0.453				WASF3	NCK2	0.671	CDK19	CCNT2	0.522
HAS2	COL3A1	0.453				DGKH	EPT1	0.669	SMG1	SGK1	0.52
FOXC1	B3GALTL	0.453				JAG1	CDKN1B	0.666	RAB1A	SPRED2	0.515
FOXC1	ZEB1	0.453				CDC73	CPSF2	0.664	PDCD1LG2	NT5E	0.515
FOXC1	MEF2C	0.452				GABRA1	SLC12A5	0.662	PBX3	EN1	0.514
RECK	NR5A2	0.451				MEGF11	GULP1	0.662	SMARCAD1	ZFYVE26	0.512
DIRAS2	GPM6A	0.45				IQSEC3	MDGA2	0.658	AQP4	NFASC	0.508
INO80	YEATS2	0.448				RAB1A	CYTH1	0.656	NPTN	EFR3A	0.504
ABCA1	SLC9A1	0.448				MYBL1	NLK	0.653	ABCB7	KIAA2022	0.503
ZEB1	CLCN3	0.446				ACTB	EPC2	0.65	OTUD7B	ATP8A1	0.503
MECP2	RBPJ	0.445				APPL1	RAB22A	0.65	CDK19	CDC73	0.501
IQSEC3	KIAA1467	0.445				PBX3	FBLN7	0.649	RNGTT	PTPN4	0.5
CTTN	TIAM1	0.445				PLEKHM3	DEF8	0.649	UBE3A	CDKN1B	0.498
FAM222B	KRIT1	0.444				UBR3	FBXO11	0.647	RASSF5	ARMC8	0.497
BAI3	PCDHAC2	0.444				ATP11C	DIAPH2	0.642	YEATS2	ARID4B	0.497
CTTN	ACTB	0.443				CROT	NPC1	0.64	DICER1	CDKN1B	0.494
TIAM1	EPHA4	0.442				BRWD3	ATP11C	0.638	FBXL5	SLC40A1	0.493
NUP50	CUL3	0.442				USP33	UBE2K	0.638	NEK6	SGK1	0.491
RAI14	TIAM1	0.441				ZFPM2	CTBP1	0.636	ETNK1	HIBADH	0.49
CASK	BRWD3	0.441				AGFG1	RAB9B	0.636	NOVA1	HNRNPU	0.49
MYCN	CDKN1B	0.441				ZDHHC15	KIAA2022	0.628	NUP50	CDKN1B	0.489
NFIA	MEF2C	0.44				SPEN	LUZP1	0.628	LATS2	MOB4	0.486
MIER3	PCNX	0.44				ABCA1	HADHB	0.626	SEMA6D	CELSR3	0.485
FBN1	PXDN	0.439				LSM14A	TNRC6A	0.621	RSF1	EPC2	0.485
MEF2C	HAPLN1	0.439				MYB	FBXW7	0.621	SMURF2	USP28	0.483
STX12	RAB9B	0.437				SLC9A1	SLC12A2	0.62	RAB1A	STX12	0.482
ZEB2	ZFHX4	0.437				KAT6A	ATAD2B	0.619	PHTF2	SMARCAD1	0.482
CLVS1	RFX4	0.437				FBXO11	USP33	0.618	DICER1	CDK19	0.481
MMGT1	SLC41A2	0.437				SEMA3E	EFR3A	0.617	SLC12A5	ANO3	0.479
DIRAS2	NACC2	0.437				NHLRC2	GPAM	0.615	MECP2	MEF2C	0.479
HOXA9	AFF4	0.434				DICER1	TSN	0.615	SZRD1	AFF4	0.477
MAP3K7	TRIM8	0.434				CHIC1	ABCB7	0.612	UBE2G1	SGK1	0.476
DDX6	CLIC5	0.433				AKIRIN1	RNGTT	0.608	HHIP	GAB1	0.476
TRIL	ANKIB1	0.433				PHTF2	ZFYVE26	0.608	TCF7L2	WNT7B	0.475
IRF4	AHR	0.433				RNGTT	EPC2	0.604	GABRA1	SNPH	0.474
SGK1	PDE7B	0.433				YIPF6	CHIC1	0.604	RPS6KA5	CEBPB	0.471
NOVA1	SLIT2	0.431				LUC7L3	SF1	0.603	SLC12A6	ETNK1	0.471
DICER1	ACTB	0.431				RPS6KA5	ATF6B	0.6	RFX7	ARL13B	0.47
LDLR	WNT7B	0.43				DICER1	ZNFX1	0.597	ZDHHC15	BRWD3	0.47
WDR47	ARGLU1	0.429				ARL13B	PKD2	0.596	SLIT2	EPHA4	0.468
SYNJ1	SEMA6D	0.429				DICER1	ADARB1	0.592	PDK1	SGK1	0.465
GRIK2	KCNA4	0.429				DDX6	ZCCHC14	0.592	SLC12A5	AQP4	0.464
BRWD3	ABCB7	0.428				USP33	USP28	0.59	OTUD7B	USP33	0.463
IPO7	NUP50	0.428				DICER1	STAU1	0.589	RAB1A	TGOLN2	0.463
SLIT2	FOXC1	0.428				MED13	CDC73	0.589	INTU	ZSWIM6	0.463
BDNF	MYCN	0.428				AGFG1	RAB22A	0.588	SMG1	STAU1	0.461
DCUN1D4	WDR47	0.427				CHIC1	WASF3	0.586	WNT7B	CUL3	0.461
DICER1	MYB	0.426				NOVA1	SRSF6	0.583	CYTH1	SNX4	0.456
DICER1	MECP2	0.424				DDX6	STAU1	0.583	ARID4B	EPC2	0.455
ZEB1	LIN28B	0.424				MIER3	ZSWIM6	0.58	YIPF6	RAB1A	0.455
SF1	CAB39	0.423				AP1S2	AP3M1	0.577	AGFG1	EEA1	0.453
NR2C2	PELI1	0.422				MLLT4	JAG1	0.574	STX12	VDAC1	0.451
MYB	PDE7B	0.421				SEMA3E	EPHA4	0.573	CUL2	DDA1	0.451
TCF12	RBPJ	0.42				ARID1A	FBXW7	0.57	RASSF5	MLLT4	0.447
ACTB	SLC40A1	0.42				TLE4	UBE3A	0.568	IQSEC3	KIAA1467	0.445
IRF4	RBPJ	0.42				SLIT3	SEMA3E	0.567	STAU1	ACTB	0.445
PEX5	HADHB	0.42				LDLR	NPC1	0.565	PHTF2	RAB1A	0.443
CROT	GPAM	0.42				PDK1	BNIP3	0.565	NUP50	CUL3	0.442
CTTN	SLC9A1	0.419				MECP2	EGR2	0.564	GABRA1	AQP4	0.442
MECP2	GATAD2B	0.419				TLE4	FEZF2	0.562	CUL3	USP28	0.44
BDNF	VAMP2	0.418				EYA4	FBXO11	0.562	MECP2	SCN2A	0.44
TRIM33	PDE4B	0.418				CUL2	USP33	0.561	YOD1	USP28	0.439
NUAK1	CAB39	0.414				TEK	MCAM	0.56	DIRAS2	NACC2	0.437
CASK	FBN1	0.414				MECP2	TET3	0.559	STX12	RAB9B	0.437
TIAM1	WASL	0.413				APPL1	UBE3A	0.559	GRIP2	EPC2	0.436
BAI3	PI15	0.413				GABRA1	CLIC5	0.556	EYA4	NLK	0.433
DAB2	GAB1	0.412				ARID2	ARID1A	0.556	DDX6	CLIC5	0.433
PDCD1LG2	IRF4	0.411				UNC80	SCN2A	0.555	SMARCAD1	EED	0.432
DICER1	MYCN	0.41				TRIM33	RBM27	0.555	NOVA1	SLIT2	0.431
BDNF	GRIK2	0.41				APPL1	LRP2	0.554	DICER1	ACTB	0.431
NOVA1	LUZP1	0.409				AKAP7	DEF8	0.553	EEA1	VAMP2	0.43
SLIT2	BDNF	0.408				NOVA1	SF1	0.552	DICER1	JAG1	0.43
HAS2	HAPLN1	0.407				STAU1	HNRNPU	0.551	LDLR	WNT7B	0.43
NAA15	RSBN1	0.406				GRIP2	EEA1	0.551	GIPC3	LRTOMT	0.43
ACTB	HNRNPU	0.406				RAB18	AGFG1	0.549	PTPN9	RAB11FIP2	0.43
ARGLU1	LZTS3	0.406				UBQLN4	UBE2K	0.548	SYNJ1	SEMA6D	0.429
RAB1A	VAMP2	0.406				TNPO1	SRSF6	0.546	BRWD3	ABCB7	0.428
NUP50	TNPO1	0.404				SLC12A2	SLC9A2	0.545	SLC12A6	CLCN3	0.428
SLC25A42	SLC41A2	0.403				PEX10	UBE2K	0.545	NPAS3	CLOCK	0.427
SF1	VAMP2	0.402				NOVA1	ELAVL2	0.543	SNX25	SNX4	0.424
ARHGAP6	ABHD17C	0.402				GSPT1	EIF5	0.543	DICER1	MECP2	0.424
L3MBTL3	SUV420H1	0.401				ACTB	NT5E	0.542	NR2C2	MLLT4	0.424
INO80	ARID4B	0.401				PAX2	EGR2	0.542	SF1	CAB39	0.423
DICER1	BDNF	0.4				REL	NPC1	0.542	UBL3	CUL3	0.422
KRIT1	PDE4D	0.4				VDAC1	CLCN3	0.542	TNRC6A	FMR1	0.422
						NUP50	ARID2	0.539	SLC37A4	GCG	0.421
						MLLT4	CD69	0.538	NT5E	CD69	0.42
						DDX6	EIF4G2	0.537	CROT	GPAM	0.42
						EYA4	SGK1	0.537	ACTB	SLC40A1	0.42
						SLIT2	SEMA3E	0.537	MECP2	GATAD2B	0.419
						AGFG1	ARL13B	0.536	CDC73	WDR7	0.419
						SLIT3	EPHA4	0.533	PPP4R4	ARHGAP36	0.417
						PTPN9	DUSP3	0.532	CADM2	AQP4	0.417
						RSF1	AHR	0.53	FBXL5	CYBRD1	0.416
						CHD9	SPEN	0.53	ACTB	VDAC1	0.414
						MXD1	CCNT2	0.529	SF1	CDC73	0.411
						ZNFX1	AGO1	0.528	STK40	FBXW7	0.411
						GULP1	ABCA1	0.527	CGGBP1	LPPR4	0.41
						TEK	JAG1	0.527	PBX3	TCF7L2	0.408
						C9orf72	FMR1	0.527	EED	EPC2	0.407
						PAX2	FAM178A	0.527	RAB1A	VAMP2	0.406
						TCF12	EGR2	0.525	FRMD5	UBE3A	0.406
						PDCD1LG2	CD69	0.525	ACTB	HNRNPU	0.406
						ZBTB6	HIBADH	0.524	NUP50	TNPO1	0.404
						DDX6	FMR1	0.523	SF1	VAMP2	0.402
						CYTH1	EED	0.523	PPP6R3	PPP4R4	0.402
						DICER1	ZEB1	0.523	HS3ST5	MDGA2	0.4
						SLC12A5	SCN2A	0.522	CDC73	CDKN1B	0.4
						CHD9	ARID4B	0.522
						CDK19	CCNT2	0.522
						TCF12	ZEB1	0.521
						BNIP3	VDAC1	0.521
						BRWD3	ATAD2B	0.52
						SMG1	SGK1	0.52
						ELAVL2	FMR1	0.52
						B3GALTL	PITX2	0.52
						ELAVL2	STAU1	0.518
						ZNF521	PTPN12	0.518
						HADHB	NPC1	0.517
						LUC7L3	SRSF6	0.517
						MYBL1	TRIM33	0.516
						PDCD1LG2	NT5E	0.515
						PBX3	EN1	0.514
						SMARCAD1	ZFYVE26	0.512
						IRF4	CD69	0.512
						TGOLN2	AP3M1	0.511
						JPH3	ZCCHC14	0.511
						FMR1	EIF5	0.51
						NR5A2	AHR	0.509
						SUN2	HOOK3	0.509
						PAX2	JAG1	0.507
						B3GALTL	PXDN	0.504
						NPTN	EFR3A	0.504
						OTUD7B	ATP8A1	0.503
						ABCB7	KIAA2022	0.503
						AKAP7	PRKAR2B	0.502
						MECP2	ZBTB4	0.502
						CDK19	CDC73	0.501
						TLE4	EN1	0.5
						RNGTT	PTPN4	0.5
						SLC12A5	SLC12A2	0.499
						SCN2A	CHRNB2	0.499
						CDC73	TRIM33	0.499
						UBE3A	CDKN1B	0.498
						TCEB1	USP33	0.498
						YEATS2	ARID4B	0.497
						RASSF5	ARMC8	0.497
						ZFPM2	MEF2C	0.494
						ATP11C	AMFR	0.494
						DICER1	CDKN1B	0.494
						TRIM33	DEF8	0.494
						FMOD	FBN1	0.494
						AGO1	LIN28B	0.493
						FBXL5	SLC40A1	0.493
						ZEB1	JAG1	0.491
						NOVA1	HNRNPU	0.49
						ZEB2	MEF2C	0.489
						NUP50	CDKN1B	0.489
						ZEB2	DICER1	0.489
						SLC40A1	SLC9A2	0.488
						AP1S2	SMPX	0.487
						GATAD2B	CTBP1	0.487
						RSF1	EPC2	0.485
						SMURF2	USP28	0.483
						EIF4G2	UBE2Z	0.482
						PHTF2	SMARCAD1	0.482
						BLCAP	APPL1	0.481
						KAT6A	YEATS2	0.481
						DICER1	CDK19	0.481
						UBQLN4	ATAD2B	0.479
						SLC12A5	ANO3	0.479
						MECP2	MEF2C	0.479
						AP1S2	BRWD3	0.479
						UBQLN4	UBE3A	0.479
						SZRD1	AFF4	0.477
						MED13	FBXW7	0.477
						UBE2G1	SGK1	0.476
						PAX2	PITX2	0.476
						HHIP	GAB1	0.476
						TCF7L2	WNT7B	0.475
						UNC5D	FEZF2	0.475
						ZFPM2	JAG1	0.475
						GABRA1	SNPH	0.474
						EEA1	LRP2	0.473
						EIF4G2	DCP2	0.473
						GPR124	WNT7B	0.473
						RPS6KA5	CEBPB	0.471
						HHIP	PXDN	0.471
						ZDHHC15	BRWD3	0.47
						SLC12A2	CLCN3	0.47
						RFX7	ARL13B	0.47
						SLIT2	EPHA4	0.468
						NR5A2	CLOCK	0.466
						RAB1A	UBE2K	0.466
						PDK1	SGK1	0.465
						OTUD7B	USP33	0.463
						RAB1A	TGOLN2	0.463
						PRKAR2B	UBE2K	0.463
						EIF4G2	HNRNPU	0.462
						CHD9	ARID2	0.462
						SMG1	STAU1	0.461
						CEBPB	REL	0.461
						WNT7B	CUL3	0.461
						ZEB2	FOXC1	0.457
						ARID4B	EPC2	0.455
						NR2C2	ZBTB10	0.455
						YIPF6	RAB1A	0.455
						EN1	EGR2	0.455
						ZFHX4	ZEB1	0.455
						EIF4G2	TNPO1	0.455
						HAS2	COL3A1	0.453
						FOXC1	B3GALTL	0.453
						AGFG1	EEA1	0.453
						FOXC1	ZEB1	0.453
						FOXC1	MEF2C	0.452
						RECK	NR5A2	0.451
						CUL2	DDA1	0.451
						TCEB1	ZSWIM6	0.45
						GPR124	NT5E	0.45
						ABCA1	SLC9A1	0.448
						RASSF5	MLLT4	0.447
						LUC7L3	ARID4B	0.447
						CHD9	MED13	0.447
						ZEB1	CLCN3	0.446
						STAU1	ACTB	0.445
						PDE10A	MFAP3L	0.444
						ARL13B	APPL1	0.444
						BAI3	PCDHAC2	0.444
						PHTF2	RAB1A	0.443
						AP1S2	RAB9B	0.442
						NUP50	CUL3	0.442
						EYA4	PDZD2	0.441
						ZMYND8	IGSF3	0.441
						AGO1	STAU1	0.441
						MECP2	SCN2A	0.44
						PHTF2	ZBTB26	0.44
						CUL3	USP28	0.44
						HLCS	UBE2G1	0.44
						NFIA	MEF2C	0.44
						PITX2	AHR	0.44
						ZMYND8	GATAD2B	0.439
						FBN1	PXDN	0.439
						ZEB2	ZFHX4	0.437
						SLC12A6	SLC12A2	0.436
						GRIP2	EPC2	0.436
						LUC7L3	CPSF2	0.434
						IRF4	AHR	0.433
						DDX6	CLIC5	0.433
						EYA4	NLK	0.433
						CLOCK	AHR	0.432
						NPAS3	CASC4	0.432
						SMARCAD1	EED	0.432
						NOVA1	SLIT2	0.431
						DICER1	ACTB	0.431
						TRIM33	ARID2	0.431
						GABRA1	SLC12A2	0.431
						PAX2	WNT7B	0.431
						IQSEC3	THAP1	0.43
						FEZF2	KLHL20	0.43
						LDLR	WNT7B	0.43
						DICER1	JAG1	0.43
						EEA1	VAMP2	0.43
						CUL3	ATAD2B	0.429
						BRWD3	ABCB7	0.428
						LUC7L3	ANKRD44	0.428
						SLC12A6	CLCN3	0.428
						SLIT2	FOXC1	0.428
						ZMYND8	THAP1	0.427
						NPAS3	CLOCK	0.427
						ZEB2	JAG1	0.427
						UBE2K	USP28	0.426
						DICER1	MYB	0.426
						DICER1	MECP2	0.424
						NR2C2	MLLT4	0.424
						ZEB1	LIN28B	0.424
						FOXC1	PAX2	0.423
						EIF4G2	RBM27	0.422
						TNRC6A	FMR1	0.422
						KAT6A	HOXA5	0.422
						SLC37A4	GCG	0.421
						NT5E	CD69	0.42
						ACTB	SLC40A1	0.42
						CROT	GPAM	0.42
						PEX5	HADHB	0.42
						FMOD	LRRC28	0.419
						MECP2	GATAD2B	0.419
						CDC73	WDR7	0.419
						PAX2	REL	0.419
						MYB	EGR2	0.418
						TSN	AGO1	0.418
						JPH1	JPH3	0.418
						NPTX1	HIPK3	0.415
						ZBTB4	CTBP1	0.415
						ACTB	VDAC1	0.414
						MYBL1	SMG1	0.414
						KAT6A	ARID4B	0.413
						MFAP3L	B4GALT6	0.413
						SLIT2	PAX2	0.412
						HOOK3	THAP1	0.412
						IRF2	REL	0.411
						STK40	FBXW7	0.411
						SF1	CDC73	0.411
						PDCD1LG2	IRF4	0.411
						CGGBP1	LPPR4	0.41
						RFX7	MYBL1	0.41
						LUC7L3	HNRNPU	0.41
						NOVA1	LUZP1	0.409
						PBX3	TCF7L2	0.408
						SLC12A6	SLC9A2	0.408
						EED	EPC2	0.407
						CHD9	ARID1A	0.407
						MR1	UBQLN4	0.406
						RAB1A	VAMP2	0.406
						ELAVL2	AGO1	0.406
						ACTB	HNRNPU	0.406
						GAB1	PTPN12	0.405
						NUP50	TNPO1	0.404
						MCAM	JAG1	0.404
						NFE2L2	ARID1A	0.404
						UBQLN4	ZMYM4	0.403
						PELI3	DNAJB9	0.403
						SF1	VAMP2	0.402
						CHIC1	BRWD3	0.401
						L3MBTL3	SUV420H1	0.401
						EPHA4	EGR2	0.401
						MAP2K4	BAI3	0.4
						CDC73	CDKN1B	0.4
						CLVS1	FBXO11	0.4

## Sheet: S7
The significant modules of PPI networks for each group using Cytoscape (MCODE plug-in)
ALD
Parameters:
Include Loops: false Degree Cutoff: 2
Cluster Finding:
Node Score Cutoff: 0.2 Haircut: true Fluff: false K-Core: 2 Max. Depth from Seed: 100
Cluster	Score (Density*#Nodes)	Nodes	Edges	Node IDs
1	8	8	28	AGFG1, SYT1, VAMP2, WASL, DAB2, LDLR, SYNJ1, CTTN
2	7.5	9	30	TCEB1, RNF111, KBTBD8, CUL3, FBXL5, CAND1, UBE2Z, TRIP12, DCUN1D4
3	3.429	15	24	ACTB, EPHA4, WASF3, SEMA6D, CNOT6L, HNRNPU, SLIT2, NOVA1, ABI1, DCP2, SRSF6, DDX6, SF1, TNRC6A, LSM14A
4	3	3	3	CROT, ABCA1, HADHB
5	2.545	12	14	CDKN1B, TNPO1, CASK, IPO7, GRIK2, SLC1A3, ATP11C, BDNF, NUP50, DICER1, DIAPH2, BRWD3
AIH
Parameters:
Network Scoring:
Include Loops: false Degree Cutoff: 2
Cluster Finding:
Node Score Cutoff: 0.2 Haircut: true Fluff: false K-Core: 2 Max. Depth from Seed: 100
Cluster	Score (Density*#Nodes)	Nodes	Edges	Node IDs
1	4	4	6	RAB1A, YIPF6, VAMP2, TGOLN2
2	3	3	3	SRSF6, HNRNPU, NOVA1
3	2.667	4	4	TCF12, RBPJ, MECP2, MEF2C
HCV
Parameters:
Network Scoring:
Include Loops: false Degree Cutoff: 2
Cluster Finding:
Node Score Cutoff: 0.2 Haircut: true Fluff: false K-Core: 2 Max. Depth from Seed: 100
Cluster	Score (Density*#Nodes)	Nodes	Edges	Node IDs
1	15	15	105	UBE2G1, SMURF2, RNF111, CUL3, SH3RF1, UBE2Z, UBE3A, UBE2K, KBTBD8, CUL2, TCEB1, FBXL5, FBXO11, KLHL20, FBXW7
2	5.538	14	36	TGOLN2, LRP2, VAMP2, SYNJ1, RAB22A, EEA1, RAB1A, SF1, RAB18, LDLR, AGFG1, NOVA1, RAB9B, ELAVL2
3	4.5	5	9	TNRC6A, DCP2, AGO1, FMR1, DICER1
4	4	12	22	ACTB, HNRNPU, ARID4B, YEATS2, ARID1A, IRF2, IRF4, CPSF2, EPC2, KAT6A, SRSF6, LUC7L3
5	4	4	6	SLIT3, SLIT2, SEMA3E, EPHA4
6	4	4	6	HADHB, ABCA1, CROT, NPC1
7	3	3	3	ZEB2, JAG1, ZEB1
8	3	3	3	ZFYVE26, SMARCAD1, PHTF2
9	3	3	3	PDCD1LG2, NT5E, CD69
10	3	3	3	FBN1, COL3A1, FMOD
11	3	3	3	GABRA1, SLC12A5, SCN2A
12	3	3	3	CDK19, MED13, CEBPB
PBC
Parameters:
Network Scoring:
Include Loops: false Degree Cutoff: 2
Cluster Finding:
Node Score Cutoff: 0.2 Haircut: true Fluff: false K-Core: 2 Max. Depth from Seed: 100
Cluster	Score (Density*#Nodes)	Nodes	Edges	Node IDs
1	15.176	18	129	UBE3A, KBTBD8, KLHL20, SPSB1, FEM1C, CUL2, CUL3, DCUN1D4, CAND1, FBXL5, FBXO11, FBXW7, SMURF2, UBE2G1, RNF111, SH3RF1, UBE2Z, SOCS5
2	5	5	10	TGOLN2, VAMP2, SYNJ1, LDLR, AGFG1
3	4.4	16	33	SLIT3, LSM14A, DDX6, TNRC6A, DICER1, CPSF6, HNRNPU, FMR1, EPHA4, SLIT2, SEMA6D, STAU1, SEMA3E, NOVA1, SRSF6, SF1
4	3.333	4	5	SLC12A5, AQP4, GABRA1, SCN2A
5	3	3	3	ZFYVE26, SMARCAD1, PHTF2
6	3	3	3	PDCD1LG2, NT5E, CD69
7	2.857	8	10	RICTOR, SGK1, CCNT2, CDK19, AFF4, SMG1, CDC73, CDKN1B
8	2.667	4	4	BRWD3, KIAA2022, ABCB7, ZDHHC15
PSC
Parameters:
Network Scoring:
Include Loops: false Degree Cutoff: 2
Cluster Finding:
Node Score Cutoff: 0.2 Haircut: true Fluff: false K-Core: 2 Max. Depth from Seed: 100
Cluster	Score (Density*#Nodes)	Nodes	Edges	Node IDs
1	6.333	7	19	SH3RF1, FBXL5, UBE2Z, KBTBD8, DCUN1D4, CUL3, FBXW7
2	5	5	10	LDLR, AGFG1, SYNJ1, VAMP2, TGOLN2
3	3.333	4	5	ZNFX1, LIN28B, AGO1, DICER1
4	3	3	3	YEATS2, KAT6A, ARID4B
5	3	3	3	GCG, NEUROD1, TCF7L2
6	3	3	3	CROT, HADHB, ABCA1
WD
Parameters:
Network Scoring:
Include Loops: false Degree Cutoff: 2
Cluster Finding:
Node Score Cutoff: 0.2 Haircut: true Fluff: false K-Core: 2 Max. Depth from Seed: 100
Cluster	Score (Density*#Nodes)	Nodes	Edges	Node IDs
1	9	9	36	KBTBD8, KLHL20, CUL3, TCEB1, RNF111, FBXL5, UBE2G1, SH3RF1, UBE2Z
2	5	5	10	SYNJ1, WASL, VAMP2, AGFG1, LDLR
3	4.8	6	12	LSM14A, CNOT6L, TNRC6A, DICER1, DCP2, DDX6
4	3.333	4	5	NT5E, TRIM33, PDE4B, PDE4D
5	3	3	3	EPHA4, SEMA3E, SLIT2
6	3	3	3	EPC2, YEATS2, ARID4B
7	3	3	3	PHTF2, SMARCAD1, ZFYVE26
8	3	3	3	IPO7, TNPO1, NUP50
A
Parameters:
Network Scoring:
Include Loops: false Degree Cutoff: 2
Cluster Finding:
Node Score Cutoff: 0.2 Haircut: true Fluff: false K-Core: 2 Max. Depth from Seed: 100
Cluster	Score (Density*#Nodes)	Nodes	Edges	Node IDs
1	6	6	15	UBE2Z, RNF111, KLHL20, UBE2G1, TCEB1, KBTBD8
2	5	5	10	HNRNPU, SYF2, CPSF2, ELAVL2, ELAVL1
3	5	5	10	TGOLN2, WASL, AGFG1, SYNJ1, VAMP2
4	4	4	6	EED, AGO1, PHC3, TNRC6A
5	3	3	3	CCNT2, AFF4, CDC73
6	3	3	3	PEX10, ACOX3, CROT
7	3	3	3	COL5A1, COL3A1, COL5A3
B
Parameters:
Network Scoring:
Include Loops: false Degree Cutoff: 2
Cluster Finding:
Node Score Cutoff: 0.2 Haircut: true Fluff: false K-Core: 2 Max. Depth from Seed: 100
Cluster	Score (Density*#Nodes)	Nodes	Edges	Node IDs
1	13	13	78	FBXW7, FBXL5, RNF111, KLHL20, CUL2, TCEB1, SH3RF1, UBE3A, UBE2Z, UBE2G1, CUL3, SMURF2, KBTBD8
2	6.333	7	19	HNRNPU, SRSF6, SF1, CPSF2, RBMX, SYF2, ELAVL2
3	6	6	15	SYNJ1, VAMP2, SNX18, AGFG1, WASL, TGOLN2
4	4	4	6	RAB1A, RAB9B, RAB22A, RAB18
5	4	4	6	AGO1, PHC3, EED, TNRC6A
6	3	3	3	CCNT2, CDC73, AFF4
7	3	3	3	ACTB, ABI1, WASF3
8	3	3	3	CEBPB, CDK19, MED13
C
Parameters:
Network Scoring:
Include Loops: false Degree Cutoff: 2
Cluster Finding:
Node Score Cutoff: 0.2 Haircut: true Fluff: false K-Core: 2 Max. Depth from Seed: 100
Cluster	Score (Density*#Nodes)	Nodes	Edges	Node IDs
1	12	12	66	FBXL5, UBE2G1, CUL2, TCEB1, RNF111, SH3RF1, UBE2Z, FBXW7, SMURF2, CUL3, KLHL20, KBTBD8
2	8	8	28	VAMP2, WASL, CTTN, SNX18, DAB2, AGFG1, SYNJ1, TGOLN2
3	4	4	6	CCNT2, AFF4, CDC73, GTF2H1
4	4	4	6	SF1, HNRNPU, RBMX, SRSF6
5	4	4	6	ACTB, IRF2, NR3C1, IRF4
6	4	4	6	RAB18, RAB9B, RAB22A, RAB1A
7	4	4	6	AGO1, TNRC6A, EED, PHC3
8	3	3	3	IDE, ACOX3, CROT

## Sheet: S8
miRNA-gene differential regulatory network (MGDRN) of DEMs for liver patients with different pathology and functional state to identify differentially regulated miRNA-target gene relationships.
miRNA-gene differential regulatory network (MGDRN) for total DEMs			MGDRN of ALD		MGDRN of AIH		MGDRN of HCV		MGDRN of PBC		MGDRN of PSC		MGDRN of WD		MGDRN of A		MGDRN of B		MGDRN of C
Source	Target	Regulation	Source	Target	Source	Target	Source	Target	Source	Target	Source	Target	Source	Target	Source	Target	Source	Target	Source	Target
hsa-miR-24	APBA1	down	hsa-let-7a	SMARCAD1	hsa-miR-10a	BDNF	hsa-let-7b	SMARCAD1	hsa-let-7c	SMARCAD1	hsa-let-7b	SMARCAD1	hsa-let-7c	SMARCAD1	hsa-let-7c	SMARCAD1	hsa-let-7c	SMARCAD1	hsa-let-7c	SMARCAD1
hsa-miR-24	MPDU1	down	hsa-let-7a	FAM178A	hsa-miR-10a	KCNA6	hsa-let-7b	FAM178A	hsa-let-7c	FAM178A	hsa-let-7b	FAM178A	hsa-let-7c	FAM178A	hsa-let-7c	FAM178A	hsa-let-7c	FAM178A	hsa-let-7c	FAM178A
hsa-miR-24	CHST4	down	hsa-let-7a	LIN28B	hsa-miR-122	CLIC5	hsa-let-7b	LIN28B	hsa-let-7c	LIN28B	hsa-let-7b	LIN28B	hsa-let-7c	LIN28B	hsa-let-7c	LIN28B	hsa-let-7c	LIN28B	hsa-let-7c	LIN28B
hsa-miR-24	KCNK2	down	hsa-let-7f	SMARCAD1	hsa-miR-122	HNRNPU	hsa-let-7c	SMARCAD1	hsa-let-7e	SMARCAD1	hsa-let-7c	SMARCAD1	hsa-miR-103	DICER1	hsa-miR-23b	NUP50	hsa-miR-23a	TNRC6A	hsa-miR-23a	TNRC6A
hsa-miR-194	EPC2	down	hsa-let-7f	FAM178A	hsa-miR-122#	MEF2C	hsa-let-7c	FAM178A	hsa-let-7e	FAM178A	hsa-let-7c	FAM178A	hsa-miR-104	ANO3	hsa-miR-23b	BORA	hsa-miR-23a	TMED5	hsa-miR-23a	TMED5
hsa-miR-194	NWD2	down	hsa-let-7f	LIN28B	hsa-miR-1260	AGO1	hsa-let-7c	LIN28B	hsa-let-7e	LIN28B	hsa-let-7c	LIN28B	hsa-miR-105	ARMC1	hsa-miR-23b	PDE4B	hsa-miR-23a	SEMA6D	hsa-miR-23a	SEMA6D
hsa-miR-194	HBEGF	down	hsa-miR-100	KBTBD8	hsa-miR-1260	XKR7	hsa-let-7d	SMARCAD1	Hsa-miR-100#	SOCS5	hsa-let-7d	SMARCAD1	hsa-miR-106	AGFG1	hsa-miR-23b	TMPO	hsa-miR-23a	PDE7A	hsa-miR-23a	PDE7A
hsa-miR-136#	MEPE	up	hsa-miR-106b	PTPN4	hsa-miR-1260	ATF6B	hsa-let-7d	FAM178A	Hsa-miR-100#	FEM1C	hsa-let-7d	FAM178A	hsa-miR-107	SUN2	hsa-miR-23b	TNRC6A	hsa-miR-23a	STX12	hsa-miR-23a	STX12
hsa-miR-136#	TAB2	up	hsa-miR-106b	ARID4B	hsa-miR-1260	RELT	hsa-let-7d	LIN28B	hsa-miR-103	DICER1	hsa-let-7d	LIN28B	hsa-miR-106a	ZNF800	hsa-miR-23b	STX12	hsa-miR-23a	NEK6	hsa-miR-23a	NEK6
hsa-miR-625	SPIN1	down	hsa-miR-106b	EPHA4	hsa-miR-1260	UBQLN4	hsa-let-7e	SMARCAD1	hsa-miR-103	ANO3	hsa-let-7e	SMARCAD1	hsa-miR-106a	ARID4B	hsa-miR-23b	INTU	hsa-miR-23a	NUP50	hsa-miR-23a	NUP50
hsa-miR-625	HOXB5	down	hsa-miR-106b	PKD2	hsa-miR-1275	SLC6A17	hsa-let-7e	FAM178A	hsa-miR-103	ARMC1	hsa-let-7e	FAM178A	hsa-miR-106a	ADARB1	hsa-miR-23b	SEMA6D	hsa-miR-23a	AKAP11	hsa-miR-23a	AKAP11
hsa-miR-625	DDX17	down	hsa-miR-106b	PDCD1LG2	hsa-miR-1275	YIPF6	hsa-let-7e	LIN28B	hsa-miR-103	AGFG1	hsa-let-7e	LIN28B	hsa-miR-106a	PTPN4	hsa-miR-23b	PDE7A	hsa-miR-23a	TRIL	hsa-miR-23a	TRIL
hsa-miR-33a	ABCA1	up	hsa-miR-106b	SLC40A1	hsa-miR-1275	SRGAP1	hsa-miR-103	DICER1	hsa-miR-103	SUN2	hsa-miR-103	DICER1	hsa-miR-106a	PKD2	hsa-miR-23b	CLCN3	hsa-miR-23a	PPP4R4	hsa-miR-23a	PPP4R4
hsa-miR-33a	CROT	up	hsa-miR-106b	FBXL5	hsa-miR-1275	GATAD2B	hsa-miR-103	ANO3	hsa-miR-106a	ZNF800	hsa-miR-103	ANO3	hsa-miR-106a	GAB1	hsa-miR-23b	AUH	hsa-miR-23a	AUH	hsa-miR-23a	AUH
hsa-miR-33a	HADHB	up	hsa-miR-106b	ZNF800	hsa-miR-1275	LZTS3	hsa-miR-103	ARMC1	hsa-miR-106a	ARID4B	hsa-miR-103	ARMC1	hsa-miR-106a	SLC40A1	hsa-miR-23b	SESN3	hsa-miR-23a	NACC2	hsa-miR-23a	NACC2
hsa-miR-152	ABCB7	down	hsa-miR-106b	ADARB1	hsa-miR-1275	SLC9A1	hsa-miR-103	AGFG1	hsa-miR-106a	ADARB1	hsa-miR-103	AGFG1	hsa-miR-106a	ZNFX1	hsa-miR-23b	TMED5	hsa-miR-23a	CLCN3	hsa-miR-23a	CLCN3
hsa-miR-152	DDX6	down	hsa-miR-106b	ZNFX1	hsa-miR-1275	ZNF32	hsa-miR-103	SUN2	hsa-miR-106a	PTPN4	hsa-miR-103	SUN2	hsa-miR-106a	FBXL5	hsa-miR-23b	ZNF138	hsa-miR-23a	INTU	hsa-miR-23a	INTU
hsa-miR-152	CDK19	down	hsa-miR-107	DICER1	hsa-miR-1275	DIRAS2	hsa-miR-106a	ZNF800	hsa-miR-106a	PKD2	hsa-miR-106a	PDCD1LG2	hsa-miR-106a	EPHA4	hsa-miR-23b	KIAA1467	hsa-miR-23a	BORA	hsa-miR-23a	BORA
hsa-miR-152	MXD1	down	hsa-miR-107	ANO3	hsa-miR-1275	MECP2	hsa-miR-106a	ARID4B	hsa-miR-106a	GAB1	hsa-miR-106a	ZNF800	hsa-miR-106a	PDCD1LG2	hsa-miR-23b	PPP4R4	hsa-miR-23a	CNOT6L	hsa-miR-23a	CNOT6L
hsa-miR-152	LDLR	down	hsa-miR-107	ARMC1	hsa-miR-1275	ZDHHC15	hsa-miR-106a	ADARB1	hsa-miR-106a	SLC40A1	hsa-miR-106a	ARID4B	hsa-miR-107	ANO3	hsa-miR-23b	CNOT6L	hsa-miR-23a	SESN3	hsa-miR-23a	SESN3
hsa-miR-152	SOS2	down	hsa-miR-107	AGFG1	hsa-miR-1275	GRIP2	hsa-miR-106a	PTPN4	hsa-miR-106a	ZNFX1	hsa-miR-106a	ADARB1	hsa-miR-107	ARMC1	hsa-miR-23b	NEK6	hsa-miR-23b	NUP50	hsa-miR-23b	NUP50
hsa-miR-152	NPTN	down	hsa-miR-107	SUN2	hsa-miR-1275	VAMP2	hsa-miR-106a	PKD2	hsa-miR-106a	FBXL5	hsa-miR-106a	PTPN4	hsa-miR-107	AGFG1	hsa-miR-23b	NACC2	hsa-miR-23b	TNRC6A	hsa-miR-23b	TNRC6A
hsa-miR-152	SZRD1	down	hsa-miR-10a	BDNF	hsa-miR-1275	IL13RA1	hsa-miR-106a	GAB1	hsa-miR-106a	EPHA4	hsa-miR-106a	PKD2	hsa-miR-107	SUN2	hsa-miR-23b	TRIL	hsa-miR-23b	STX12	hsa-miR-23b	STX12
hsa-miR-152	RPS6KA5	down	hsa-miR-10a	KCNA6	hsa-miR-1275	SLC25A42	hsa-miR-106a	SLC40A1	hsa-miR-106a	PDCD1LG2	hsa-miR-106a	GAB1	hsa-miR-122	CLIC5	hsa-miR-23b	AKAP11	hsa-miR-23b	INTU	hsa-miR-23b	INTU
hsa-miR-152	B4GALT6	down	hsa-miR-10b	KCNA6	hsa-miR-1275	DDA1	hsa-miR-106a	ZNFX1	hsa-miR-1227	IRF2	hsa-miR-106a	SLC40A1	hsa-miR-1275	YIPF6	hsa-miR-24	MPDU1	hsa-miR-23b	SEMA6D	hsa-miR-23b	SEMA6D
hsa-miR-152	ZFYVE26	down	hsa-miR-10b	BDNF	hsa-miR-1275	PEX5	hsa-miR-106a	FBXL5	hsa-miR-1227	CCNT2	hsa-miR-106a	ZNFX1	hsa-miR-1275	SRGAP1	hsa-miR-24	CHST4	hsa-miR-23b	PDE7A	hsa-miR-23b	PDE7A
hsa-miR-152	INO80	down	hsa-miR-122	HNRNPU	hsa-miR-1275	DEF8	hsa-miR-106a	EPHA4	hsa-miR-1227	ATP6V1B2	hsa-miR-106a	FBXL5	hsa-miR-107	DICER1	hsa-miR-24	KCNK2	hsa-miR-23b	CLCN3	hsa-miR-23b	CLCN3
hsa-miR-145	ABCE1	up	hsa-miR-122	CLIC5	hsa-miR-1275	ACTB	hsa-miR-106a	PDCD1LG2	hsa-miR-1227	MAT2B	hsa-miR-106a	EPHA4	hsa-miR-122	HNRNPU	hsa-miR-25	MAP2K4	hsa-miR-23b	AUH	hsa-miR-23b	AUH
hsa-miR-145	MPZL2	up	hsa-miR-122#	MEF2C	hsa-miR-1275	LRRC28	hsa-miR-106b#	FEZF2	hsa-miR-1227	CLOCK	hsa-miR-107	DICER1	hsa-miR-122#	MEF2C	hsa-miR-25	USP28	hsa-miR-23b	SESN3	hsa-miR-23b	SESN3
hsa-miR-145	DAB2	up	hsa-miR-125a-5p	IRF4	hsa-miR-1275	NFASC	hsa-miR-106b#	PAX2	hsa-miR-1227	MOB4	hsa-miR-107	ANO3	hsa-miR-125a-5p	IRF4	hsa-miR-24	APBA1	hsa-miR-23b	TMED5	hsa-miR-23b	TMED5
hsa-miR-145	KCNA4	up	hsa-miR-125b	IRF4	hsa-miR-1275	MAP1A	hsa-miR-107	DICER1	hsa-miR-107	SUN2	hsa-miR-107	ARMC1	hsa-miR-1275	SLC6A17	hsa-miR-25	DNAJB9	hsa-miR-23b	ZNF138	hsa-miR-23b	ZNF138
hsa-miR-145	ABHD17C	up	hsa-miR-126#	GRIK2	hsa-miR-1275	PCDHGC3	hsa-miR-107	ANO3	hsa-miR-107	DICER1	hsa-miR-107	AGFG1	hsa-miR-1275	GATAD2B	hsa-miR-25	CD69	hsa-miR-23b	KIAA1467	hsa-miR-23b	KIAA1467
hsa-miR-182	ABHD13	up	hsa-miR-126#	SLC41A2	hsa-miR-1275	UBE2Z	hsa-miR-107	ARMC1	hsa-miR-107	ANO3	hsa-miR-107	SUN2	hsa-miR-1275	LZTS3	hsa-miR-25	SYNJ1	hsa-miR-23b	PPP4R4	hsa-miR-23b	PPP4R4
hsa-miR-182	MFAP3	up	hsa-miR-126#	PDE7B	hsa-miR-1275	WNT7B	hsa-miR-107	AGFG1	hsa-miR-107	ARMC1	hsa-miR-122	HNRNPU	hsa-miR-1275	SLC9A1	hsa-miR-25	FBXW7	hsa-miR-23b	CNOT6L	hsa-miR-23b	CNOT6L
hsa-miR-182	PCNX	up	hsa-miR-126#	STEAP2	hsa-miR-1275	SNPH	hsa-miR-107	SUN2	hsa-miR-107	AGFG1	hsa-miR-122	CLIC5	hsa-miR-1275	ZNF32	hsa-miR-25	SLC12A5	hsa-miR-23b	NEK6	hsa-miR-23b	NEK6
hsa-miR-182	NADK2	up	hsa-miR-126#	MYEF2	hsa-miR-135a	B3GALTL	hsa-miR-122	HNRNPU	hsa-miR-122	HNRNPU	hsa-miR-122#	MEF2C	hsa-miR-1275	DIRAS2	hsa-miR-25	EFR3A	hsa-miR-23b	NACC2	hsa-miR-23b	NACC2
hsa-miR-182	CAMSAP2	up	hsa-miR-126#	C5orf47	hsa-miR-139-5p	TNPO1	hsa-miR-122	CLIC5	hsa-miR-122	CLIC5	hsa-miR-1260	AGO1	hsa-miR-1275	MECP2	hsa-miR-27b	MIER3	hsa-miR-23b	TRIL	hsa-miR-23b	TRIL
hsa-miR-182	SLC39A9	up	hsa-miR-126#	RFX4	hsa-miR-139-5p	C2orf49	hsa-miR-122#	MEF2C	hsa-miR-122#	MEF2C	hsa-miR-1260	XKR7	hsa-miR-1275	ZDHHC15	hsa-miR-27b	EYA4	hsa-miR-23b	AKAP11	hsa-miR-23b	AKAP11
hsa-miR-182	NCALD	up	hsa-miR-126#	CASK	hsa-miR-139-5p	GDF10	hsa-miR-1227	ZNF521	hsa-miR-1227	ZNF521	hsa-miR-1260	ATF6B	hsa-miR-1275	GRIP2	hsa-miR-27b	ST6GALNAC3	hsa-miR-25	MAP2K4	hsa-miR-25	MAP2K4
hsa-miR-182	ANK3	up	hsa-miR-126#	BRWD3	hsa-miR-146b	SRSF6	hsa-miR-1227	IRF2	hsa-miR-1271	LRCH2	hsa-miR-1260	RELT	hsa-miR-1275	VAMP2	hsa-miR-27b	AFF4	hsa-miR-25	USP28	hsa-miR-25	USP28
hsa-miR-182	HOXA9	up	hsa-miR-126#	TBC1D15	hsa-miR-146b	NOVA1	hsa-miR-1227	CCNT2	hsa-miR-1271	KIAA2022	hsa-miR-1260	UBQLN4	hsa-miR-1275	IL13RA1	hsa-miR-27b	GSPT1	hsa-miR-25	DNAJB9	hsa-miR-25	DNAJB9
hsa-miR-182	CTTN	up	hsa-miR-126#	DENND1B	hsa-miR-182	ABHD13	hsa-miR-1227	ATP6V1B2	hsa-miR-1271	LPPR4	hsa-miR-1275	SLC6A17	hsa-miR-1275	SLC25A42	hsa-miR-27b	GPAM	hsa-miR-25	CD69	hsa-miR-25	CD69
hsa-miR-361-3p	ABI1	up	hsa-miR-126#	TRIM8	hsa-miR-182	MFAP3	hsa-miR-1227	MAT2B	hsa-miR-1275	SLC6A17	hsa-miR-1275	YIPF6	hsa-miR-1275	DDA1	hsa-miR-27b	TNPO1	hsa-miR-25	SYNJ1	hsa-miR-25	SYNJ1
hsa-miR-361-3p	RNF112	up	hsa-miR-126#	PI15	hsa-miR-182	PCNX	hsa-miR-1227	CLOCK	hsa-miR-1275	YIPF6	hsa-miR-1275	SRGAP1	hsa-miR-1275	PEX5	hsa-miR-27b	AKIRIN1	hsa-miR-25	FBXW7	hsa-miR-25	FBXW7
hsa-miR-1238	ACOX3	up	hsa-miR-1275	SLC6A17	hsa-miR-182	NADK2	hsa-miR-1227	MOB4	hsa-miR-1275	SRGAP1	hsa-miR-1275	GATAD2B	hsa-miR-1275	DEF8	hsa-miR-27b	DCUN1D4	hsa-miR-25	SLC12A5	hsa-miR-25	SLC12A5
hsa-miR-150	ADIPOR2	up	hsa-miR-1275	YIPF6	hsa-miR-182	CAMSAP2	hsa-miR-1247	PEX10	hsa-miR-1275	GATAD2B	hsa-miR-1275	LZTS3	hsa-miR-1275	ACTB	hsa-miR-27b	GAB1	hsa-miR-25	EFR3A	hsa-miR-25	EFR3A
hsa-miR-150	ZBTB4	up	hsa-miR-1275	SRGAP1	hsa-miR-182	SLC39A9	hsa-miR-1247	NPC1	hsa-miR-1275	LZTS3	hsa-miR-1275	SLC9A1	hsa-miR-1275	LRRC28	hsa-miR-27b	GXYLT1	hsa-miR-27b	MIER3	hsa-miR-27b	MIER3
hsa-miR-150	EIF5	up	hsa-miR-1275	GATAD2B	hsa-miR-182	NCALD	hsa-miR-125b	IRF4	hsa-miR-1275	SLC9A1	hsa-miR-1275	ZNF32	hsa-miR-1275	NFASC	hsa-miR-30c	ANKRA2	hsa-miR-27b	EYA4	hsa-miR-27b	EYA4
hsa-miR-150	MYB	up	hsa-miR-1275	LZTS3	hsa-miR-182	ANK3	Hsa-miR-1260	AGO1	hsa-miR-1275	ZNF32	hsa-miR-1275	DIRAS2	hsa-miR-1275	MAP1A	hsa-miR-30c	YAF2	hsa-miR-27b	ST6GALNAC3	hsa-miR-27b	ST6GALNAC3
hsa-miR-1260	AGO1	down	hsa-miR-1275	SLC9A1	hsa-miR-182	HOXA9	Hsa-miR-1260	XKR7	hsa-miR-1275	DIRAS2	hsa-miR-1275	MECP2	hsa-miR-1275	PCDHGC3	hsa-miR-28	SLC37A4	hsa-miR-27b	AFF4	hsa-miR-27b	AFF4
hsa-miR-1260	XKR7	down	hsa-miR-1275	ZNF32	hsa-miR-182	CTTN	Hsa-miR-1260	ATF6B	hsa-miR-1275	MECP2	hsa-miR-1275	ZDHHC15	hsa-miR-1275	UBE2Z	hsa-miR-30c	KLHL20	hsa-miR-27b	GSPT1	hsa-miR-27b	GSPT1
hsa-miR-1260	ATF6B	down	hsa-miR-1275	DIRAS2	hsa-miR-1825	JPH3	Hsa-miR-1260	RELT	hsa-miR-1275	ZDHHC15	hsa-miR-1275	GRIP2	hsa-miR-1275	WNT7B	hsa-miR-30c	SCN2A	hsa-miR-27b	GPAM	hsa-miR-27b	GPAM
hsa-miR-1260	RELT	down	hsa-miR-1275	MECP2	hsa-miR-192#	RAB1A	Hsa-miR-1260	UBQLN4	hsa-miR-1275	GRIP2	hsa-miR-1275	VAMP2	hsa-miR-1275	SNPH	hsa-miR-30c	PHTF2	hsa-miR-27b	TNPO1	hsa-miR-27b	TNPO1
hsa-miR-1260	UBQLN4	down	hsa-miR-1275	ZDHHC15	hsa-miR-192#	AMFR	hsa-miR-1271	LRCH2	hsa-miR-1275	VAMP2	hsa-miR-1275	IL13RA1	hsa-miR-138	FOXC1	hsa-miR-30c	WDR7	hsa-miR-27b	AKIRIN1	hsa-miR-27b	AKIRIN1
hsa-miR-487b	SLC6A13	down	hsa-miR-1275	GRIP2	hsa-miR-193a-5p	PCDHAC2	hsa-miR-1271	KIAA2022	hsa-miR-1275	IL13RA1	hsa-miR-1275	SLC25A42	hsa-miR-138	ATP11C	hsa-miR-30c	RFX7	hsa-miR-27b	DCUN1D4	hsa-miR-27b	DCUN1D4
hsa-miR-487b	FILIP1	down	hsa-miR-1275	VAMP2	hsa-miR-193b	FHDC1	hsa-miR-1271	LPPR4	hsa-miR-1275	SLC25A42	hsa-miR-1275	DDA1	hsa-miR-138	CLVS1	hsa-miR-30c	BRWD3	hsa-miR-27b	GAB1	hsa-miR-27b	GAB1
hsa-miR-487b	ANKRD42	down	hsa-miR-1275	IL13RA1	hsa-miR-200a	MYBL1	hsa-miR-1275	SLC6A17	hsa-miR-1275	DDA1	hsa-miR-1275	PEX5	hsa-miR-138	LSM14A	hsa-miR-30c	EEA1	hsa-miR-27b	GXYLT1	hsa-miR-27b	GXYLT1
hsa-miR-487b	BAZ2A	down	hsa-miR-1275	SLC25A42	hsa-miR-200a	ZEB2	hsa-miR-1275	YIPF6	hsa-miR-1275	PEX5	hsa-miR-1275	DEF8	hsa-miR-138	SUV420H1	hsa-miR-30c	EED	hsa-miR-28	SLC37A4	hsa-miR-28	SLC37A4
Hsa-miR-223#	ALDH1L2	up	hsa-miR-1275	DDA1	hsa-miR-200a	ATP8A1	hsa-miR-1275	SRGAP1	hsa-miR-1275	DEF8	hsa-miR-1275	ACTB	hsa-miR-138	L3MBTL3	hsa-miR-30c	PLEKHM3	hsa-miR-30c	SCN2A	hsa-miR-30c	SCN2A
Hsa-miR-223#	PDXDC1	up	hsa-miR-1275	PEX5	hsa-miR-200a	DCP2	hsa-miR-1275	GATAD2B	hsa-miR-1275	ACTB	hsa-miR-1275	LRRC28	hsa-miR-139-5p	GDF10	hsa-miR-30c	TNRC6A	hsa-miR-30c	PHTF2	hsa-miR-30c	PHTF2
Hsa-miR-223#	ZC3H12B	up	hsa-miR-1275	DEF8	hsa-miR-200a	TMEM170B	hsa-miR-1275	LZTS3	hsa-miR-1275	LRRC28	hsa-miR-1275	NFASC	hsa-miR-135b	B3GALTL	hsa-miR-30c	NT5E	hsa-miR-30c	WDR7	hsa-miR-30c	WDR7
Hsa-miR-223#	TMEM209	up	hsa-miR-1275	ACTB	hsa-miR-200a	ZBTB34	hsa-miR-1275	SLC9A1	hsa-miR-1275	NFASC	hsa-miR-1275	MAP1A	hsa-miR-136#	MEPE	hsa-miR-30c	LHX8	hsa-miR-30c	RFX7	hsa-miR-30c	RFX7
Hsa-miR-223#	VPS13C	up	hsa-miR-1275	LRRC28	hsa-miR-200a	DUSP3	hsa-miR-1275	ZNF32	hsa-miR-1275	MAP1A	hsa-miR-1275	PCDHGC3	hsa-miR-138	GPR124	hsa-miR-30c	CELSR3	hsa-miR-30c	BRWD3	hsa-miR-30c	BRWD3
hsa-miR-19b-1#	ANO3	down	hsa-miR-1275	NFASC	hsa-miR-200b	TCEB1	hsa-miR-1275	DIRAS2	hsa-miR-1275	PCDHGC3	hsa-miR-1275	UBE2Z	hsa-miR-139-5p	TNPO1	hsa-miR-92a	SYNJ1	hsa-miR-30c	EEA1	hsa-miR-30c	EEA1
hsa-miR-19b-1#	CGGBP1	down	hsa-miR-1275	MAP1A	hsa-miR-200b	TRIM33	hsa-miR-1275	MECP2	hsa-miR-1275	UBE2Z	hsa-miR-1275	WNT7B	hsa-miR-139-5p	C2orf49	hsa-miR-92a	DNAJB9	hsa-miR-30c	EED	hsa-miR-30c	EED
hsa-miR-211	AP1S2	up	hsa-miR-1275	PCDHGC3	hsa-miR-200b	LHFP	hsa-miR-1275	ZDHHC15	hsa-miR-1275	WNT7B	hsa-miR-1275	SNPH	hsa-miR-148a	SOS2	hsa-miR-92a	EFR3A	hsa-miR-30c	PLEKHM3	hsa-miR-30c	PLEKHM3
hsa-miR-211	C9orf72	up	hsa-miR-1275	UBE2Z	hsa-miR-200b	PTPN21	hsa-miR-1275	GRIP2	hsa-miR-1275	SNPH	hsa-miR-17	SLC40A1	hsa-miR-148a	LDLR	hsa-miR-92a	SLC12A5	hsa-miR-30c	TNRC6A	hsa-miR-30c	TNRC6A
hsa-miR-211	ANKRD13A	up	hsa-miR-1275	WNT7B	hsa-miR-200b	ARHGAP6	hsa-miR-1275	VAMP2	hsa-miR-130b	CLCN3	hsa-miR-17	ZNFX1	hsa-miR-148a	RPS6KA5	hsa-miR-92a	USP28	hsa-miR-30c	NT5E	hsa-miR-30c	NT5E
hsa-miR-211	RAB22A	up	hsa-miR-1275	SNPH	hsa-miR-200b	VASH2	hsa-miR-1275	IL13RA1	hsa-miR-130b	MIER1	hsa-miR-17	FBXL5	hsa-miR-148a	B4GALT6	hsa-miR-92a	FBXW7	hsa-miR-30c	LHX8	hsa-miR-30c	LHX8
hsa-miR-636	PIEZO2	down	hsa-miR-130a	MIER1	hsa-miR-200b	HIPK3	hsa-miR-1275	SLC25A42	hsa-miR-130b	KBTBD8	hsa-miR-17	EPHA4	hsa-miR-148a	CDK19	hsa-miR-92a	CD69	hsa-miR-30c	CELSR3	hsa-miR-30c	CELSR3
hsa-miR-636	ONECUT2	down	hsa-miR-130a	RAB9B	hsa-miR-200b	NR5A2	hsa-miR-1275	DDA1	hsa-miR-130b	SLAIN1	hsa-miR-17	PDCD1LG2	hsa-miR-148a	ABCB7	hsa-miR-99a	KBTBD8	hsa-miR-30c	ANKRA2	hsa-miR-30c	ANKRA2
hsa-miR-636	GLCE	down	hsa-miR-130a	CDK19	hsa-miR-200b	ZEB2	hsa-miR-1275	PEX5	hsa-miR-130b	RAB9B	hsa-miR-139-5p	TNPO1	hsa-miR-148a	SZRD1	hsa-miR-103	DICER1	hsa-miR-30c	YAF2	hsa-miR-30c	YAF2
hsa-miR-203	AQP4	down	hsa-miR-130a	SLAIN1	hsa-miR-200b	WASF3	hsa-miR-1275	DEF8	hsa-miR-130b	DDX6	hsa-miR-139-5p	C2orf49	hsa-miR-148a	ZFYVE26	hsa-miR-103	ANO3	hsa-miR-92a	SYNJ1	hsa-miR-92a	SYNJ1
hsa-miR-203	PDE4D	down	hsa-miR-130a	DDX6	hsa-miR-200b	ZEB1	hsa-miR-1275	ACTB	hsa-miR-130b#	UNC5D	hsa-miR-139-5p	GDF10	hsa-miR-148a	MXD1	hsa-miR-103	ARMC1	hsa-miR-92a	RPS6KA5	hsa-miR-92a	RPS6KA5
hsa-miR-203	MEF2C	down	hsa-miR-130a	KBTBD8	hsa-miR-200b	RECK	hsa-miR-1275	LRRC28	hsa-miR-130b#	FBXO11	hsa-miR-148a	SOS2	hsa-miR-148a	NPTN	hsa-miR-103	AGFG1	hsa-miR-92a	B4GALT6	hsa-miR-92a	B4GALT6
hsa-miR-203	ELL2	down	hsa-miR-130a	CLCN3	hsa-miR-200b	SLIT2	hsa-miR-1275	NFASC	hsa-miR-130b#	CLIC5	hsa-miR-148a	LDLR	hsa-miR-16	PTPN4	hsa-miR-103	SUN2	hsa-miR-92a	NPTN	hsa-miR-92a	NPTN
hsa-miR-203	VAPA	down	hsa-miR-130a	MYBL1	hsa-miR-21	PELI1	hsa-miR-1275	MAP1A	hsa-miR-130b#	NPTX1	hsa-miR-148a	RPS6KA5	hsa-miR-16	PHF19	hsa-miR-107	DICER1	hsa-miR-92a	USP28	hsa-miR-92a	USP28
hsa-miR-203	SCYL2	down	hsa-miR-130a	ACSL4	hsa-miR-21	TIAM1	hsa-miR-1275	PCDHGC3	hsa-miR-139-5p	TNPO1	hsa-miR-148a	B4GALT6	hsa-miR-16	ZBTB44	hsa-miR-107	ANO3	hsa-miR-92a	FBXW7	hsa-miR-92a	FBXW7
hsa-miR-203	ID4	down	hsa-miR-130a	MMGT1	hsa-miR-21	KRIT1	hsa-miR-1275	UBE2Z	hsa-miR-139-5p	C2orf49	hsa-miR-148a	CDK19	hsa-miR-16	ZFHX4	hsa-miR-107	ARMC1	hsa-miR-92a	CD69	hsa-miR-92a	CD69
hsa-miR-203	IKZF5	down	hsa-miR-135a	B3GALTL	hsa-miR-21	RBPJ	hsa-miR-1275	WNT7B	hsa-miR-139-5p	GDF10	hsa-miR-148a	ABCB7	hsa-miR-16	SYNJ1	hsa-miR-107	AGFG1	hsa-miR-95	RAI14	hsa-miR-95	RAI14
hsa-miR-376c	ARFGEF1	down	hsa-miR-138	GPR124	hsa-miR-21	ZNF367	hsa-miR-1275	SNPH	hsa-miR-140-3p	CAND1	hsa-miR-148a	SZRD1	hsa-miR-16	SLC9A6	hsa-miR-107	SUN2	hsa-miR-95	PURG	hsa-miR-95	PURG
hsa-miR-376c	SYF2	down	hsa-miR-138	FOXC1	hsa-miR-21	CPEB3	hsa-miR-130b	MIER1	hsa-miR-140-3p	FAIM	hsa-miR-148a	ZFYVE26	hsa-miR-16	IPO7	hsa-miR-130b	CLCN3	hsa-miR-99a	KBTBD8	hsa-miR-103	DICER1
hsa-miR-199b	ARHGAP12	up	hsa-miR-138	ATP11C	hsa-miR-222	TCF12	hsa-miR-130b	KBTBD8	hsa-miR-140-3p	SPRED2	hsa-miR-148a	MXD1	hsa-miR-16	CDCA4	hsa-miR-130b	MIER1	hsa-miR-103	DICER1	hsa-miR-103	ANO3
hsa-miR-199b	HAPLN1	up	hsa-miR-138	CLVS1	hsa-miR-222	PANK3	hsa-miR-130b	SLAIN1	hsa-miR-140-3p	PLEKHG3	hsa-miR-148a	NPTN	hsa-miR-16	NUP50	hsa-miR-130b	KBTBD8	hsa-miR-103	ANO3	hsa-miR-103	ARMC1
hsa-miR-199b	SOS2	up	hsa-miR-138	LSM14A	hsa-miR-222	CDKN1B	hsa-miR-130b	RAB9B	hsa-miR-140-3p	NFYA	hsa-miR-17	PKD2	hsa-miR-16	PAPPA	hsa-miR-130b	SLAIN1	hsa-miR-103	ARMC1	hsa-miR-103	AGFG1
hsa-miR-576-3p	FGL2	down	hsa-miR-138	SUV420H1	hsa-miR-222	GABRA1	hsa-miR-130b	DDX6	hsa-miR-146b	SRSF6	hsa-miR-17	GAB1	hsa-miR-16	LUZP1	hsa-miR-130b	RAB9B	hsa-miR-103	AGFG1	hsa-miR-103	SUN2
hsa-miR-576-3p	CLUL1	down	hsa-miR-138	L3MBTL3	hsa-miR-26b#	CEP135	hsa-miR-1296	EGR2	hsa-miR-146b	NOVA1	hsa-miR-17	ZNF800	hsa-miR-16	SLC13A3	hsa-miR-130b	DDX6	hsa-miR-103	SUN2	hsa-miR-107	DICER1
hsa-miR-576-3p	VWA3B	down	hsa-miR-139-5p	TNPO1	hsa-miR-26b#	ZBTB6	hsa-miR-1285	TMEM41B	hsa-miR-148a	SOS2	hsa-miR-17	ARID4B	hsa-miR-16	UNC80	hsa-miR-148a	SOS2	hsa-miR-107	DICER1	hsa-miR-107	ANO3
Hsa-miR-660	ARHGAP36	down	hsa-miR-139-5p	C2orf49	hsa-miR-26b#	SLIT2	hsa-miR-1285	TRABD2B	hsa-miR-148a	NPTN	hsa-miR-17	ADARB1	hsa-miR-16	MTMR3	hsa-miR-148a	LDLR	hsa-miR-107	ANO3	hsa-miR-107	ARMC1
Hsa-miR-660	VDAC1	down	hsa-miR-139-5p	GDF10	hsa-miR-26b#	PDE10A	hsa-miR-1285	FMOD	hsa-miR-17	ZNF800	hsa-miR-17	PTPN4	hsa-miR-17	EPHA4	hsa-miR-148a	RPS6KA5	hsa-miR-107	ARMC1	hsa-miR-107	AGFG1
Hsa-miR-660	NPAS3	down	hsa-miR-140-3p	CAND1	hsa-miR-28	SLC37A4	hsa-miR-1296	PDZK1IP1	hsa-miR-17	ARID4B	hsa-miR-1825	JPH3	hsa-miR-17	PDCD1LG2	hsa-miR-148a	B4GALT6	hsa-miR-107	AGFG1	hsa-miR-107	SUN2
Hsa-miR-660	JPH1	down	hsa-miR-140-3p	FAIM	hsa-miR-320	GCG	hsa-miR-1303	TMEM108	hsa-miR-17	ADARB1	hsa-miR-190b	NEUROD1	hsa-miR-17	ZNF800	hsa-miR-148a	CDK19	hsa-miR-107	SUN2	hsa-miR-130b	MIER1
hsa-miR-410	NUMB	down	hsa-miR-140-3p	SPRED2	hsa-miR-320	LPPR1	hsa-miR-130b	CLCN3	hsa-miR-17	PTPN4	hsa-miR-190b	PHF20L1	hsa-miR-17	ARID4B	hsa-miR-148a	ABCB7	hsa-miR-130b	MIER1	hsa-miR-130b	KBTBD8
hsa-miR-410	NDFIP2	down	hsa-miR-140-3p	PLEKHG3	hsa-miR-320	PBX3	hsa-miR-130b#	UNC5D	hsa-miR-17	PKD2	hsa-miR-193a-5p	PCDHAC2	hsa-miR-17	ADARB1	hsa-miR-148a	SZRD1	hsa-miR-130b	KBTBD8	hsa-miR-130b	SLAIN1
hsa-miR-410	TRPC1	down	hsa-miR-140-3p	NFYA	hsa-miR-320	TGOLN2	hsa-miR-130b#	FBXO11	hsa-miR-17	GAB1	hsa-miR-193b	FHDC1	hsa-miR-17	PTPN4	hsa-miR-148a	ZFYVE26	hsa-miR-130b	SLAIN1	hsa-miR-130b	RAB9B
hsa-miR-410	TENT5A	down	hsa-miR-142-3p	FAM208B	hsa-miR-320	ABHD13	hsa-miR-130b#	CLIC5	hsa-miR-17	SLC40A1	hsa-miR-197	SERTAD4	hsa-miR-17	PKD2	hsa-miR-148a	MXD1	hsa-miR-130b	RAB9B	hsa-miR-130b	DDX6
hsa-miR-410	TBX4	down	hsa-miR-142-3p	WASL	hsa-miR-320	SLC2A12	hsa-miR-130b#	NPTX1	hsa-miR-17	ZNFX1	hsa-miR-197	PTPN9	hsa-miR-17	GAB1	hsa-miR-148a	NPTN	hsa-miR-130b	DDX6	hsa-miR-135a	B3GALTL
hsa-miR-410	CREBZF	down	hsa-miR-142-5p	ZFPM2	hsa-miR-320	RAB18	hsa-miR-135a	B3GALTL	hsa-miR-17	FBXL5	hsa-miR-202	HAS2	hsa-miR-17	SLC40A1	hsa-miR-152	B4GALT6	hsa-miR-135a	B3GALTL	hsa-miR-142-3p	FAM208B
hsa-miR-410	PRDM11	down	hsa-miR-142-5p	BAI3	hsa-miR-345	YEATS2	hsa-miR-138	GPR124	hsa-miR-17	EPHA4	hsa-miR-202	PXDN	hsa-miR-17	ZNFX1	hsa-miR-152	ZFYVE26	hsa-miR-142-3p	FAM208B	hsa-miR-142-3p	HAPLN1
hsa-miR-381	ARID4B	down	hsa-miR-142-5p	AFF4	hsa-miR-34a#	CAB39	hsa-miR-138	FOXC1	hsa-miR-17	PDCD1LG2	hsa-miR-26b#	CEP135	hsa-miR-17	FBXL5	hsa-miR-152	INO80	hsa-miR-142-3p	HAPLN1	hsa-miR-142-3p	SOS2
hsa-miR-381	TUT4	down	hsa-miR-142-5p	DIAPH2	hsa-miR-34a#	SNX4	hsa-miR-138	ATP11C	hsa-miR-148a	LDLR	hsa-miR-26b#	ZBTB6	hsa-miR-192#	AMFR	hsa-miR-152	ABCB7	hsa-miR-142-3p	SOS2	hsa-miR-142-3p	ARHGAP12
hsa-miR-381	GTF2A1	down	hsa-miR-142-5p	AHR	hsa-miR-429	HIPK3	hsa-miR-138	CLVS1	hsa-miR-148a	RPS6KA5	hsa-miR-26b#	SLIT2	hsa-miR-1825	JPH3	hsa-miR-152	DDX6	hsa-miR-142-3p	ARHGAP12	hsa-miR-148a	SOS2
hsa-miR-381	RAB11FIP2	down	hsa-miR-143	GXYLT1	hsa-miR-429	ZEB1	hsa-miR-138	LSM14A	hsa-miR-148a	B4GALT6	hsa-miR-26b#	PDE10A	hsa-miR-192#	RAB1A	hsa-miR-152	CDK19	hsa-miR-148a	SOS2	hsa-miR-148a	FRMD5
hsa-miR-381	NR3C1	down	hsa-miR-143#	DPH3	hsa-miR-429	ZEB2	hsa-miR-138	SUV420H1	hsa-miR-148a	CDK19	hsa-miR-27b	EYA4	hsa-miR-193a-3p	FHDC1	hsa-miR-152	MXD1	hsa-miR-148a	FRMD5	hsa-miR-148a	HS3ST5
hsa-miR-381	ATAD5	down	hsa-miR-145	ABCE1	hsa-miR-429	TRIM33	hsa-miR-138	L3MBTL3	hsa-miR-148a	ABCB7	hsa-miR-27b	ST6GALNAC3	hsa-miR-193a-5p	PCDHAC2	hsa-miR-152	LDLR	hsa-miR-148a	HS3ST5	hsa-miR-148a	CDK19
hsa-miR-96#	ARL13B	up	hsa-miR-145	MPZL2	hsa-miR-429	TCEB1	hsa-miR-139-5p	TNPO1	hsa-miR-148a	SZRD1	hsa-miR-27b	AFF4	hsa-miR-193b	FHDC1	hsa-miR-152	SOS2	hsa-miR-148a	CDK19	hsa-miR-148a	ABCB7
hsa-miR-96#	GFM2	up	hsa-miR-145	DAB2	hsa-miR-429	WASF3	hsa-miR-139-5p	C2orf49	hsa-miR-148a	ZFYVE26	hsa-miR-27b	GSPT1	hsa-miR-194	EPC2	hsa-miR-152	NPTN	hsa-miR-148a	ABCB7	hsa-miR-148a	SZRD1
hsa-miR-96#	ARHGAP44	up	hsa-miR-145	KCNA4	hsa-miR-429	LHFP	hsa-miR-139-5p	GDF10	hsa-miR-148a	MXD1	hsa-miR-27b	GPAM	hsa-miR-19b-1#	ANO3	hsa-miR-152	SZRD1	hsa-miR-148a	SZRD1	hsa-miR-148a	ZFYVE26
hsa-miR-96#	GCM2	up	hsa-miR-145	ABHD17C	hsa-miR-429	ARHGAP6	hsa-miR-140	ZNF800	hsa-miR-222	PANK3	hsa-miR-27b	TNPO1	hsa-miR-19b-1#	CGGBP1	hsa-miR-152	RPS6KA5	hsa-miR-148a	ZFYVE26	hsa-miR-148a	MXD1
hsa-miR-96#	MAPK6	up	hsa-miR-145#	UBN1	hsa-miR-429	SLIT2	hsa-miR-142-5p	ZFPM2	hsa-miR-222	CDKN1B	hsa-miR-27b	AKIRIN1	hsa-miR-200a	MYBL1	hsa-miR-203	ID4	hsa-miR-148a	MXD1	hsa-miR-148a	NPTN
hsa-miR-96#	PLCB4	up	hsa-miR-146b	SRSF6	hsa-miR-429	VASH2	hsa-miR-142-5p	BAI3	hsa-miR-222	GABRA1	hsa-miR-27b	DCUN1D4	hsa-miR-200a	ZEB2	hsa-miR-203	IKZF5	hsa-miR-148a	NPTN	hsa-miR-150	ADIPOR2
hsa-miR-96#	ASPA	up	hsa-miR-146b	NOVA1	hsa-miR-429	RECK	hsa-miR-142-5p	AFF4	hsa-miR-192#	AMFR	hsa-miR-27b	GAB1	hsa-miR-200a	ATP8A1	hsa-miR-192	EREG	hsa-miR-150	ADIPOR2	hsa-miR-150	ZBTB4
hsa-miR-19a	ATP6V1B2	up	hsa-miR-148a	SOS2	hsa-miR-429	PTPN21	hsa-miR-142-5p	DIAPH2	hsa-miR-197	PTPN9	hsa-miR-27b	GXYLT1	hsa-miR-200a	DCP2	hsa-miR-194	EPC2	hsa-miR-150	ZBTB4	hsa-miR-150	EIF5
hsa-miR-19a	ZMYND11	up	hsa-miR-148a	LDLR	hsa-miR-429	NR5A2	hsa-miR-142-5p	AHR	hsa-miR-19b-1#	CGGBP1	hsa-miR-27b	MIER3	hsa-miR-200a	TMEM170B	Hsa-miR-197	SERTAD4	hsa-miR-150	EIF5	hsa-miR-150	MYB
hsa-miR-19a	SLC35F1	up	hsa-miR-148a	RPS6KA5	hsa-miR-483-5p	STK40	hsa-miR-144	SLC12A2	hsa-miR-192	EREG	hsa-miR-29a	NFIA	hsa-miR-200a	ZBTB34	Hsa-miR-197	PTPN9	hsa-miR-150	MYB	hsa-miR-192	EREG
hsa-miR-19a	LRP2	up	hsa-miR-148a	B4GALT6	hsa-miR-486	BTAF1	hsa-miR-144	FNDC3A	hsa-miR-192#	RAB1A	hsa-miR-29a	TET3	hsa-miR-200a	DUSP3	hsa-miR-203	AQP4	hsa-miR-192	EREG	hsa-miR-194	EPC2
hsa-miR-19a	CLOCK	up	hsa-miR-148a	CDK19	hsa-miR-486-3p	TMEM132E	hsa-miR-144	GABRA1	hsa-miR-193a-5p	FHDC1	hsa-miR-28	SLC37A4	hsa-miR-200b	SLIT2	hsa-miR-203	PDE4D	hsa-miR-194	EPC2	hsa-miR-199a	FAM222B
hsa-miR-19a	SECISBP2L	up	hsa-miR-148a	ABCB7	hsa-miR-486-3p	PLEKHO2	hsa-miR-144	ARID2	hsa-miR-193b	FHDC1	hsa-miR-29a	BRWD3	hsa-miR-200b	TCEB1	hsa-miR-203	MEF2C	hsa-miR-197	SERTAD4	hsa-miR-199a	HAPLN1
hsa-miR-135a	FANCF	up	hsa-miR-148a	SZRD1	hsa-miR-486-3p	PLCB1	hsa-miR-144	ARID1A	hsa-miR-194	EPC2	hsa-miR-29a	COL3A1	hsa-miR-200b	TRIM33	hsa-miR-203	ELL2	hsa-miR-197	PTPN9	hsa-miR-199a	SOS2
hsa-miR-135a	KCNMA1	up	hsa-miR-148a	ZFYVE26	hsa-miR-486-3p	DAB2IP	hsa-miR-144	THAP1	hsa-miR-197	SERTAD4	hsa-miR-29a	ERCC6	hsa-miR-200b	LHFP	hsa-miR-203	VAPA	hsa-miR-199a	FAM222B	hsa-miR-199a	ARHGAP12
hsa-miR-135a	PAIP1	up	hsa-miR-148a	MXD1	hsa-miR-486-3p	NAA60	hsa-miR-144	UBR3	hsa-miR-19b-1#	ANO3	hsa-miR-29a	DGKH	hsa-miR-200b	PTPN21	hsa-miR-203	SCYL2	hsa-miR-199a	HAPLN1	hsa-miR-200a	MYBL1
hsa-miR-135b	ZNF99	up	hsa-miR-148a	NPTN	hsa-miR-505#	MR1	hsa-miR-144	REL	hsa-miR-222	TCF12	hsa-miR-29a	ATAD2B	hsa-miR-200b	ARHGAP6	hsa-miR-204	AP1S2	hsa-miR-199a	SOS2	hsa-miR-200a	ZEB2
hsa-miR-135b	ZNF138	up	hsa-miR-149	KIF2A	hsa-miR-505#	CAPN5	hsa-miR-144	NFE2L2	hsa-miR-23b	NUP50	hsa-miR-29a	FBN1	hsa-miR-200b	VASH2	hsa-miR-204	ANKRD13A	hsa-miR-199a	ARHGAP12	hsa-miR-200a	ATP8A1
hsa-miR-135b	CLDN20	up	hsa-miR-150	ADIPOR2	hsa-miR-95	RAI14	hsa-miR-144	TNPO1	hsa-miR-23b	BORA	hsa-miR-32	EFR3A	hsa-miR-200b	HIPK3	hsa-miR-204	C9orf72	hsa-miR-200a	MYBL1	hsa-miR-200a	DCP2
hsa-miR-10a	IKZF2	up	hsa-miR-150	ZBTB4	hsa-miR-95	PURG	hsa-miR-144	RIN2	hsa-miR-23b	PDE4B	hsa-miR-32	FBXW7	hsa-miR-200b	NR5A2	hsa-miR-204	RAB22A	hsa-miR-200a	ZEB2	hsa-miR-200a	TMEM170B
hsa-miR-10a	ZDHHC21	up	hsa-miR-150	EIF5			hsa-miR-144	TEK	hsa-miR-23b	TMPO	hsa-miR-32	SLC12A5	hsa-miR-200b	ZEB2	hsa-miR-211	AP1S2	hsa-miR-200a	ATP8A1	hsa-miR-200a	ZBTB34
hsa-miR-362-3p	PPP2R2D	down	hsa-miR-150	MYB			hsa-miR-146b	SRSF6	hsa-miR-23b	TNRC6A	hsa-miR-32	DNAJB9	hsa-miR-200b	WASF3	hsa-miR-211	C9orf72	hsa-miR-200a	DCP2	hsa-miR-200a	DUSP3
hsa-miR-362-3p	PTBP2	down	hsa-miR-152	ABCB7			hsa-miR-146b	NOVA1	hsa-miR-23b	STX12	hsa-miR-32	USP28	hsa-miR-200b	ZEB1	hsa-miR-211	ANKRD13A	hsa-miR-200a	TMEM170B	hsa-miR-203	AQP4
hsa-miR-362-3p	BLCAP	down	hsa-miR-152	DDX6			hsa-miR-148a	SOS2	hsa-miR-23b	INTU	hsa-miR-32	CD69	hsa-miR-200b	RECK	hsa-miR-211	RAB22A	hsa-miR-200a	ZBTB34	hsa-miR-203	PDE4D
hsa-miR-296	BOK	up	hsa-miR-152	CDK19			hsa-miR-148a	LDLR	hsa-miR-23b	SEMA6D	hsa-miR-32	SYNJ1	hsa-miR-21	ZNF367	hsa-miR-212	GTF2H1	hsa-miR-200a	DUSP3	hsa-miR-203	MEF2C
hsa-miR-296	DYNLL2	up	hsa-miR-152	MXD1			hsa-miR-148a	RPS6KA5	hsa-miR-23b	PDE7A	hsa-miR-320	RAB18	hsa-miR-21	CPEB3	hsa-miR-324-5p	PBX1	hsa-miR-203	AQP4	hsa-miR-203	ELL2
hsa-miR-296	HMGA1	up	hsa-miR-152	LDLR			hsa-miR-148a	B4GALT6	hsa-miR-23b	CLCN3	hsa-miR-320	GCG	hsa-miR-202	HAS2	hsa-miR-324-5p	ELAVL1	hsa-miR-203	PDE4D	hsa-miR-203	VAPA
hsa-miR-29a	BRWD3	down	hsa-miR-152	SOS2			hsa-miR-148a	CDK19	hsa-miR-23b	AUH	hsa-miR-320	LPPR1	hsa-miR-202	PXDN	hsa-miR-328	TCF7L2	hsa-miR-203	MEF2C	hsa-miR-203	SCYL2
hsa-miR-29a	COL3A1	down	hsa-miR-152	NPTN			hsa-miR-148a	ABCB7	hsa-miR-23b	SESN3	hsa-miR-320	PBX3	hsa-miR-21	PELI1	hsa-miR-372	LATS2	hsa-miR-203	ELL2	hsa-miR-203	ID4
hsa-miR-29a	ERCC6	down	hsa-miR-152	SZRD1			hsa-miR-148a	SZRD1	hsa-miR-23b	TMED5	hsa-miR-320	TGOLN2	hsa-miR-21	TIAM1	hsa-miR-372	NR2C2	hsa-miR-203	VAPA	hsa-miR-203	IKZF5
hsa-miR-29a	DGKH	down	hsa-miR-152	RPS6KA5			hsa-miR-148a	ZFYVE26	hsa-miR-23b	ZNF138	hsa-miR-320	ABHD13	hsa-miR-21	KRIT1	hsa-miR-372	CYBRD1	hsa-miR-203	SCYL2	hsa-miR-211	AP1S2
hsa-miR-29a	ATAD2B	down	hsa-miR-152	B4GALT6			hsa-miR-148a	MXD1	hsa-miR-23b	KIAA1467	hsa-miR-320	SLC2A12	hsa-miR-21	RBPJ	hsa-miR-372	YOD1	hsa-miR-203	ID4	hsa-miR-211	C9orf72
hsa-miR-29a	FBN1	down	hsa-miR-152	ZFYVE26			hsa-miR-148a	NPTN	hsa-miR-23b	PPP4R4	hsa-miR-320B	LPPR1	hsa-miR-214#	IQSEC3	hsa-miR-372	ZNF800	hsa-miR-203	IKZF5	hsa-miR-211	ANKRD13A
hsa-miR-29a	NFIA	down	hsa-miR-152	INO80			hsa-miR-150	ADIPOR2	hsa-miR-23b	CNOT6L	hsa-miR-320B	PBX3	hsa-miR-214#	WASL	hsa-miR-372	OXR1	hsa-miR-211	AP1S2	hsa-miR-211	RAB22A
hsa-miR-29a	TET3	down	hsa-miR-17	ZNF800			hsa-miR-150	ZBTB4	hsa-miR-23b	NEK6	hsa-miR-320B	TGOLN2	hsa-miR-218	GLCE	hsa-miR-372	CROT	hsa-miR-211	C9orf72	hsa-miR-218	GLCE
hsa-miR-29c	BRWD3	up	hsa-miR-17	ARID4B			hsa-miR-150	EIF5	hsa-miR-23b	NACC2	hsa-miR-320B	ABHD13	hsa-miR-218	PIEZO2	hsa-miR-372	FAM178A	hsa-miR-211	ANKRD13A	hsa-miR-218	PIEZO2
hsa-miR-29c	COL3A1	up	hsa-miR-17	ADARB1			hsa-miR-150	MYB	hsa-miR-23b	TRIL	hsa-miR-320B	SLC2A12	hsa-miR-218	C3orf70	hsa-miR-372	LIN28B	hsa-miR-211	RAB22A	hsa-miR-218	C3orf70
hsa-miR-29c	ERCC6	up	hsa-miR-17	PTPN4			hsa-miR-15b	ZFHX4	hsa-miR-23b	AKAP11	hsa-miR-320B	RAB18	hsa-miR-222	TCF12	hsa-miR-98	SMARCAD1	hsa-miR-218	GLCE	hsa-miR-372	LATS2
hsa-miR-29c	DGKH	up	hsa-miR-17	PKD2			hsa-miR-15b	SYNJ1	hsa-miR-25	FBXW7	hsa-miR-320B	GCG	hsa-miR-222	PANK3	hsa-miR-9	SNX25	hsa-miR-218	PIEZO2	hsa-miR-372	RBMX
hsa-miR-29c	ATAD2B	up	hsa-miR-17	GAB1			hsa-miR-15b	CDCA4	hsa-miR-25	SLC12A5	hsa-miR-328	TCF7L2	hsa-miR-222	CDKN1B	hsa-miR-9	MDGA2	hsa-miR-218	C3orf70	hsa-miR-372	UBA2
hsa-miR-29c	FBN1	up	hsa-miR-17	SLC40A1			hsa-miR-15b	NUP50	hsa-miR-25	EFR3A	hsa-miR-33a	ABCA1	hsa-miR-222	GABRA1	hsa-miR-30b	KLHL20	hsa-miR-328	TCF7L2	hsa-miR-372	ZNF800
hsa-miR-29c	NFIA	up	hsa-miR-17	ZNFX1			hsa-miR-15b	PAPPA	hsa-miR-25	MAP2K4	hsa-miR-33a	CROT	hsa-miR-223#	ALDH1L2	hsa-miR-30b	SCN2A	hsa-miR-518d	TSN	hsa-miR-372	OXR1
hsa-miR-29c	TET3	up	hsa-miR-17	FBXL5			hsa-miR-15b	LUZP1	hsa-miR-25	USP28	hsa-miR-33a	HADHB	hsa-miR-23a	TNRC6A	hsa-miR-30b	PHTF2	hsa-miR-410	ARID2	hsa-miR-372	CROT
hsa-miR-486	BTAF1	up	hsa-miR-17	EPHA4			hsa-miR-15b	SLC13A3	hsa-miR-25	DNAJB9	hsa-miR-33a#	PCDH17	hsa-miR-23a	TMED5	hsa-miR-30b	WDR7	hsa-miR-372	LATS2	hsa-miR-10a	BDNF
hsa-miR-486	SNRPD1	up	hsa-miR-17	PDCD1LG2			hsa-miR-15b	UNC80	hsa-miR-25	CD69	hsa-miR-33a#	GULP1	hsa-miR-23a	SEMA6D	hsa-miR-30b	RFX7	hsa-miR-372	RBMX	hsa-miR-10a	KCNA6
hsa-miR-486	ZNF331	up	hsa-miR-182	ABHD13			hsa-miR-15b	MTMR3	hsa-miR-25	SYNJ1	hsa-miR-33a#	YAF2	hsa-miR-23a	PDE7A	hsa-miR-30b	BRWD3	hsa-miR-372	UBA2	hsa-miR-19b	CLOCK
hsa-miR-486	FOXO1	up	hsa-miR-182	MFAP3			hsa-miR-15b	PTPN4	hsa-miR-26b#	SLIT2	hsa-miR-33a#	LSM14A	hsa-miR-23a	STX12	hsa-miR-30b	EEA1	hsa-miR-372	ZNF800	hsa-miR-19b	DDA1
hsa-miR-655	C11orf58	down	hsa-miR-182	PCNX			hsa-miR-15b	PHF19	hsa-miR-26b#	CEP135	hsa-miR-33a#	CADM2	hsa-miR-23a	NEK6	hsa-miR-30b	EED	hsa-miR-372	OXR1	hsa-miR-19b	EXPH5
hsa-miR-655	ARHGAP28	down	hsa-miR-182	NADK2			hsa-miR-17	ZNF800	hsa-miR-26b#	ZBTB6	hsa-miR-33a#	ATP8A1	hsa-miR-23a	NUP50	hsa-miR-30b	PLEKHM3	hsa-miR-372	CROT	hsa-miR-19b	ZMYND11
hsa-miR-655	CHIC1	down	hsa-miR-182	CAMSAP2			hsa-miR-17	ARID4B	hsa-miR-27b	EYA4	hsa-miR-33a#	KIAA1551	hsa-miR-23a	AKAP11	hsa-miR-30b	TNRC6A	hsa-miR-98	SMARCAD1	hsa-miR-19b	ATP6V1B2
hsa-miR-655	ARID2	down	hsa-miR-182	SLC39A9			hsa-miR-17	ADARB1	hsa-miR-27b	ST6GALNAC3	hsa-miR-362	RBM27	hsa-miR-23a	TRIL	hsa-miR-30b	NT5E	hsa-miR-98	FAM178A	hsa-miR-21	PELI1
hsa-miR-655	ZMYND8	down	hsa-miR-182	NCALD			hsa-miR-17	PTPN4	hsa-miR-27b	AFF4	hsa-miR-345	YEATS2	hsa-miR-23a	PPP4R4	hsa-miR-30b	LHX8	hsa-miR-98	LIN28B	hsa-miR-21	TIAM1
hsa-miR-655	YAF2	down	hsa-miR-182	ANK3			hsa-miR-17	PKD2	hsa-miR-27b	GSPT1	hsa-miR-362	LUC7L3	hsa-miR-23a	AUH	hsa-miR-30b	CELSR3	hsa-miR-30b	KLHL20	hsa-miR-21	KRIT1
hsa-miR-655	UBE2K	down	hsa-miR-182	HOXA9			hsa-miR-17	GAB1	hsa-miR-27b	GPAM	hsa-miR-378	NR2C2	hsa-miR-23a	NACC2	hsa-miR-30b	ANKRA2	hsa-miR-30b	SCN2A	hsa-miR-21	RBPJ
hsa-miR-655	EFR3A	down	hsa-miR-182	CTTN			hsa-miR-17	SLC40A1	hsa-miR-27b	TNPO1	hsa-miR-378	KIAA1522	hsa-miR-23a	CLCN3	hsa-miR-30b	YAF2	hsa-miR-30b	PHTF2	hsa-miR-21	ZNF367
hsa-miR-655	TLE4	down	hsa-miR-1825	JPH3			hsa-miR-17	ZNFX1	hsa-miR-27b	AKIRIN1	hsa-miR-378	UBN2	hsa-miR-23a	INTU	hsa-miR-93	PKD2	hsa-miR-30b	WDR7	hsa-miR-21	CPEB3
hsa-miR-655	CASC4	down	hsa-miR-190	PHF20L1			hsa-miR-17	FBXL5	hsa-miR-27b	DCUN1D4	hsa-miR-378	KIAA1522	hsa-miR-23a	BORA	hsa-miR-93	SLC40A1	hsa-miR-30b	RFX7	hsa-miR-25	FBXW7
hsa-miR-655	HOOK3	down	hsa-miR-190	NEUROD1			hsa-miR-17	EPHA4	hsa-miR-27b	GAB1	hsa-miR-378	NR2C2	hsa-miR-23a	CNOT6L	hsa-miR-93	PDCD1LG2	hsa-miR-30b	BRWD3	hsa-miR-25	SLC12A5
hsa-miR-181a	C2CD5	up	hsa-miR-192#	RAB1A			hsa-miR-17	PDCD1LG2	hsa-miR-27b	GXYLT1	hsa-miR-378	KIAA1522	hsa-miR-23a	SESN3	hsa-miR-93	ZNFX1	hsa-miR-30b	EEA1	hsa-miR-25	EFR3A
hsa-miR-181a	FIGN	up	hsa-miR-192#	AMFR			hsa-miR-1825	JPH3	hsa-miR-27b	MIER3	hsa-miR-378	NR2C2	hsa-miR-26b#	ZBTB6	hsa-miR-93	FBXL5	hsa-miR-30b	EED	hsa-miR-25	MAP2K4
hsa-miR-181a	S1PR1	up	hsa-miR-193a-5p	PCDHAC2			hsa-miR-191#	HOXA5	hsa-miR-26b#	PDE10A	hsa-miR-378	KIAA1522	hsa-miR-26b#	SLIT2	hsa-miR-93	EPHA4	hsa-miR-30b	PLEKHM3	hsa-miR-25	USP28
hsa-miR-181a	PDE5A	up	hsa-miR-193b	FHDC1			hsa-miR-191#	SPEN	hsa-miR-28	SLC37A4	hsa-miR-378	NR2C2	hsa-miR-26b#	PDE10A	hsa-miR-93	ZNF800	hsa-miR-30b	TNRC6A	hsa-miR-25	DNAJB9
hsa-miR-181a	MTMR12	up	hsa-miR-195	STRADB			hsa-miR-192#	RAB1A	hsa-miR-30b	KLHL20	hsa-miR-378	KIAA1522	hsa-miR-27a	GAB1	hsa-miR-511	RFX7	hsa-miR-30b	NT5E	hsa-miR-25	CD69
hsa-miR-181a	TBC1D1	up	hsa-miR-195	ZFHX4			hsa-miR-192#	AMFR	hsa-miR-30b	SCN2A	hsa-miR-378	KIAA1522	hsa-miR-27a	GXYLT1	hsa-miR-511	NLK	hsa-miR-30b	LHX8	hsa-miR-25	SYNJ1
hsa-miR-181a	TNPO1	up	hsa-miR-195	SYNJ1			hsa-miR-193a-5p	PCDHAC2	hsa-miR-30b	PHTF2	hsa-miR-378	NR2C2	hsa-miR-27a	MIER3	hsa-miR-379	EIF4G2	hsa-miR-30b	CELSR3	hsa-miR-27a	GAB1
hsa-miR-181a	PROX1	up	hsa-miR-195	IPO7			hsa-miR-193b	FHDC1	hsa-miR-30b	WDR7	hsa-miR-378	IQSEC3	hsa-miR-23a	KIAA1467	hsa-miR-379	ZBTB26	hsa-miR-30b	ANKRA2	hsa-miR-27a	GXYLT1
hsa-miR-181a	OSBPL3	up	hsa-miR-195	CDCA4			hsa-miR-194	EPC2	hsa-miR-30b	RFX7	hsa-miR-378	GIPC3	hsa-miR-23a	ZNF138	hsa-miR-518d	TSN	hsa-miR-30b	YAF2	hsa-miR-27a	MIER3
hsa-miR-204	C9orf72	down	hsa-miR-195	NUP50			hsa-miR-197	SERTAD4	hsa-miR-30b	BRWD3	hsa-miR-378	KIAA1522	hsa-miR-23a	PDE4B	hsa-miR-140	ZNF800	hsa-miR-365	HHIP	hsa-miR-27a	EYA4
hsa-miR-204	RAB22A	down	hsa-miR-195	PAPPA			hsa-miR-197	PTPN9	hsa-miR-30b	EEA1	hsa-miR-378	NR2C2	hsa-miR-23a	TMPO	hsa-miR-362	LUC7L3	hsa-miR-365	USP33	hsa-miR-27a	ST6GALNAC3
hsa-miR-204	AP1S2	down	hsa-miR-195	LUZP1			hsa-miR-19b-1#	ANO3	hsa-miR-30b	EED	hsa-miR-494	PTPN12	hsa-miR-26b#	CEP135	hsa-miR-362	RBM27	hsa-miR-365	SGK1	hsa-miR-27a	AFF4
hsa-miR-204	ANKRD13A	down	hsa-miR-195	SLC13A3			hsa-miR-19b-1#	CGGBP1	hsa-miR-30b	PLEKHM3	hsa-miR-494	NOVA1	hsa-miR-27a	EYA4	hsa-miR-410	ARID2	hsa-miR-429	HIPK3	hsa-miR-27a	GSPT1
hsa-miR-34a#	MSR1	up	hsa-miR-195	UNC80			hsa-miR-200a	MYBL1	hsa-miR-30b	TNRC6A	hsa-miR-494	KAT6A	hsa-miR-27a	ST6GALNAC3	hsa-miR-485-3p	ELAVL2	hsa-miR-429	ZEB1	hsa-miR-27a	GPAM
hsa-miR-34a#	ADGRF4	up	hsa-miR-195	HSPA4L			hsa-miR-200a	ZEB2	hsa-miR-30b	NT5E	hsa-miR-494	AKAP7	hsa-miR-27a	AFF4	hsa-miR-485-3p	SMPX	hsa-miR-429	ZEB2	hsa-miR-27a	TNPO1
hsa-miR-34a#	SCYL2	up	hsa-miR-195	MTMR3			hsa-miR-200a	ATP8A1	hsa-miR-30b	LHX8	hsa-miR-494	APPL1	hsa-miR-27a	GSPT1	hsa-miR-485-3p	CREBRF	hsa-miR-429	TRIM33	hsa-miR-27a	AKIRIN1
hsa-miR-34a#	PDCD6IP	up	hsa-miR-195	PTPN4			hsa-miR-200a	DCP2	hsa-miR-30b	CELSR3	hsa-miR-494	PITX2	hsa-miR-27a	GPAM	hsa-miR-485-3p	CTBP1	hsa-miR-429	TCEB1	hsa-miR-27a	DCUN1D4
hsa-miR-34a#	CAB39	up	hsa-miR-195	PHF19			hsa-miR-200a	TMEM170B	hsa-miR-30b	ANKRA2	hsa-miR-455-3p	ARMC8	hsa-miR-27a	TNPO1	hsa-miR-455	PJA2	hsa-miR-429	WASF3	hsa-miR-99b	KBTBD8
hsa-miR-34a#	SHCBP1	up	hsa-miR-195	ZBTB44			hsa-miR-200a	ZBTB34	hsa-miR-30b	YAF2	hsa-miR-455-3p	CUL3	hsa-miR-27a	AKIRIN1	hsa-miR-455	TMED2	hsa-miR-429	LHFP	hsa-miR-130a	MIER1
hsa-miR-34a#	TNF	up	hsa-miR-199a	FAM222B			hsa-miR-200a	DUSP3	hsa-miR-30c	SCN2A	hsa-miR-660	VDAC1	hsa-miR-27a	DCUN1D4	hsa-miR-487b	ALDH1A3	hsa-miR-429	ARHGAP6	hsa-miR-130a	DDX6
hsa-miR-26a-1#	ZNF568	up	hsa-miR-199a	HAPLN1			hsa-miR-200b	LHFP	hsa-miR-30c	PHTF2	hsa-miR-660	NPAS3	hsa-miR-27b	EYA4	hsa-miR-539	CPSF2	hsa-miR-429	SLIT2	hsa-miR-130a	KBTBD8
hsa-miR-26a-1#	SLC35F1	up	hsa-miR-199a	SOS2			hsa-miR-200b	TRIM33	hsa-miR-30c	WDR7	hsa-miR-660	JPH1	hsa-miR-27b	ST6GALNAC3	hsa-miR-539	MEGF11	hsa-miR-429	VASH2	hsa-miR-130a	CLCN3
hsa-miR-140-3p	IDS	up	hsa-miR-199a	ARHGAP12			hsa-miR-200b	TCEB1	hsa-miR-30c	RFX7	hsa-miR-425-5p	SHISA7	hsa-miR-27b	AFF4	hsa-miR-660	ARHGAP36	hsa-miR-429	RECK	hsa-miR-130a	MYBL1
hsa-miR-140-3p	FAIM	up	hsa-miR-199a-3p	ETNK1			hsa-miR-200b	PTPN21	hsa-miR-30c	BRWD3	hsa-miR-505#	CAPN5	hsa-miR-27b	GSPT1	hsa-miR-660	VDAC1	hsa-miR-429	PTPN21	hsa-miR-130a	ACSL4
hsa-miR-140-3p	ADAM10	up	hsa-miR-199a-3p	CELSR2			hsa-miR-200b	ARHGAP6	hsa-miR-30c	EEA1	hsa-miR-532-3p	OTUD7B	hsa-miR-27b	GPAM	hsa-miR-660	NPAS3	hsa-miR-429	NR5A2	hsa-miR-130a	MMGT1
hsa-miR-140-3p	ACVR2B	up	hsa-miR-199b	ARHGAP12			hsa-miR-200b	VASH2	hsa-miR-30c	EED	hsa-miR-378	UBN2	hsa-miR-27b	TNPO1	hsa-miR-660	JPH1	hsa-miR-93	PDCD1LG2	hsa-miR-132	GTF2H1
hsa-miR-140-3p	NFYA	up	hsa-miR-199b	HAPLN1			hsa-miR-200b	HIPK3	hsa-miR-30c	PLEKHM3	hsa-miR-425-5p	SH3RF1	hsa-miR-27b	AKIRIN1	hsa-miR-425-5p	SH3RF1	hsa-miR-93	ZNF800	hsa-miR-181c	TBC1D1
hsa-miR-140-3p	ZNF131	up	hsa-miR-199b	SOS2			hsa-miR-200b	NR5A2	hsa-miR-30c	TNRC6A	hsa-miR-455-3p	STK17B	hsa-miR-27b	DCUN1D4	hsa-miR-425-5p	SHISA7	hsa-miR-93	PKD2	hsa-miR-181c	PDE5A
hsa-miR-30e-3p	CDC73	down	hsa-miR-200a	MYBL1			hsa-miR-200b	ZEB2	hsa-miR-30c	NT5E	hsa-miR-483-5p	STK40	hsa-miR-27b	GAB1	hsa-miR-532	RASSF5	hsa-miR-93	SLC40A1	hsa-miR-181c	TNPO1
hsa-miR-30e-3p	UBE2G1	down	hsa-miR-200a	ZEB2			hsa-miR-200b	WASF3	hsa-miR-30c	LHX8	hsa-miR-494	MFAP3L	hsa-miR-27b	GXYLT1	hsa-miR-532	MDFIC	hsa-miR-146b	SRSF6	hsa-miR-181c	MTMR12
hsa-miR-30e-3p	PANK3	down	hsa-miR-200a	ATP8A1			hsa-miR-200b	ZEB1	hsa-miR-30c	CELSR3	hsa-miR-505#	MR1	hsa-miR-27b	MIER3	hsa-miR-618	ZNF275	hsa-miR-146b	NOVA1	hsa-miR-181c	PROX1
hsa-miR-30e-3p	STAU1	down	hsa-miR-200a	DCP2			hsa-miR-200b	RECK	hsa-miR-30c	ANKRA2	hsa-miR-511	NLK	hsa-miR-28	SLC37A4	hsa-miR-411	ELFN1	hsa-miR-511	RFX7	hsa-miR-181c	C2CD5
hsa-miR-30e-3p	ZCCHC14	down	hsa-miR-200a	TMEM170B			hsa-miR-200b	SLIT2	hsa-miR-30c	YAF2	hsa-miR-532-3p	CYTH1	hsa-miR-30b	KLHL20	hsa-miR-411	BNIP3	hsa-miR-511	NLK	hsa-miR-195	STRADB
hsa-miR-30e-3p	ANKRD44	down	hsa-miR-200a	ZBTB34			hsa-miR-202	HAS2	hsa-miR-30e-3p	SEMA3E	hsa-miR-618	ZNF275	hsa-miR-30b	SCN2A	hsa-miR-512-3p	TRHDE	hsa-miR-379	EIF4G2	hsa-miR-195	ZFHX4
hsa-miR-30e-3p	PDK1	down	hsa-miR-200a	DUSP3			hsa-miR-202	PXDN	hsa-miR-30e-3p	TPK1	hsa-miR-636	AP3M1	hsa-miR-30b	PHTF2	hsa-miR-512-3p	USP46	hsa-miR-379	ZBTB26	hsa-miR-195	SYNJ1
hsa-miR-30e-3p	CNPY2	down	hsa-miR-200b	TCEB1			hsa-miR-204	C9orf72	hsa-miR-30e-3p	PCDH17	hsa-miR-660	ARHGAP36	hsa-miR-30b	WDR7	hsa-miR-598	JAG1	hsa-miR-362	LUC7L3	hsa-miR-195	IPO7
hsa-miR-30e-3p	SLC12A6	down	hsa-miR-200b	TRIM33			hsa-miR-204	RAB22A	hsa-miR-30c	KLHL20	hsa-miR-744	PELI3	hsa-miR-30b	RFX7	hsa-miR-502-3p	KCTD9	hsa-miR-362	RBM27	hsa-miR-195	CDCA4
hsa-miR-30e-3p	SEMA3E	down	hsa-miR-200b	LHFP			hsa-miR-204	AP1S2	hsa-miR-30e-3p	CDC73	hsa-miR-96#	ARL13B	hsa-miR-30b	BRWD3	hsa-miR-636	AP3M1	hsa-miR-485-3p	ELAVL2	hsa-miR-195	NUP50
hsa-miR-30e-3p	TPK1	down	hsa-miR-200b	PTPN21			hsa-miR-204	ANKRD13A	hsa-miR-30e-3p	UBE2G1	hsa-miR-99a	KBTBD8	hsa-miR-30b	EEA1	hsa-miR-29a	COL5A3	hsa-miR-485-3p	SMPX	hsa-miR-195	PAPPA
hsa-miR-30e-3p	PCDH17	down	hsa-miR-200b	ARHGAP6			hsa-miR-206	PTPLAD1	hsa-miR-30e-3p	PANK3	hsa-miR-511	RFX7	hsa-miR-30b	EED	hsa-miR-29a	COL5A1	hsa-miR-485-3p	CREBRF	hsa-miR-195	LUZP1
hsa-miR-26b#	CEP135	down	hsa-miR-200b	VASH2			hsa-miR-206	GLCCI1	hsa-miR-30e-3p	STAU1			hsa-miR-30b	PLEKHM3	hsa-miR-29a	TET1	hsa-miR-485-3p	CTBP1	hsa-miR-195	SLC13A3
hsa-miR-26b#	ZBTB6	down	hsa-miR-200b	HIPK3			hsa-miR-206	LPPR4	hsa-miR-30e-3p	ZCCHC14			hsa-miR-30b	TNRC6A	hsa-miR-29a	HBP1	hsa-miR-487a	PDZD2	hsa-miR-195	UNC80
hsa-miR-26b#	SLIT2	down	hsa-miR-200b	NR5A2			hsa-miR-208b	MED13	hsa-miR-30e-3p	ANKRD44			hsa-miR-30b	NT5E	hsa-miR-29a	FBN1	hsa-miR-487a	EGR2	hsa-miR-195	HSPA4L
hsa-miR-26b#	PDE10A	down	hsa-miR-200b	ZEB2			hsa-miR-222	TCF12	hsa-miR-30e-3p	PDK1			hsa-miR-30b	LHX8	hsa-miR-29a	ATAD2B	hsa-miR-455	TMED2	hsa-miR-195	MTMR3
hsa-miR-500	CHD1	up	hsa-miR-200b	WASF3			hsa-miR-222	PANK3	hsa-miR-30e-3p	CNPY2			hsa-miR-30b	CELSR3	hsa-miR-29a	TET3	hsa-miR-455	CLOCK	hsa-miR-195	PTPN4
hsa-miR-500	VASH2	up	hsa-miR-200b	ZEB1			hsa-miR-222	CDKN1B	hsa-miR-30e-3p	SLC12A6			hsa-miR-30b	ANKRA2	hsa-miR-29a	COL3A1	hsa-miR-455	USP9X	hsa-miR-195	PHF19
hsa-miR-500	LRP1B	up	hsa-miR-200b	RECK			hsa-miR-222	GABRA1	hsa-miR-32	SLC12A5			hsa-miR-30b	YAF2	hsa-miR-376c	SYF2	hsa-miR-487b	ALDH1A3	hsa-miR-195	ZBTB44
hsa-miR-500	SLC35A3	up	hsa-miR-200b	SLIT2			hsa-miR-25	DNAJB9	hsa-miR-32	DNAJB9			hsa-miR-30c	SCN2A	hsa-miR-337-5p	PDCD1LG2	hsa-miR-1275	SLC6A17	hsa-miR-199b	ARHGAP12
hsa-miR-491	CHRNB2	down	hsa-miR-200b#	ZC3H12C			hsa-miR-25	CD69	hsa-miR-32	USP28			hsa-miR-30c	PHTF2	hsa-miR-362-3p	BLCAP	hsa-miR-1275	YIPF6	hsa-miR-199b	HAPLN1
hsa-miR-491	MIER1	down	hsa-miR-202	HAS2			hsa-miR-25	SYNJ1	hsa-miR-32	CD69			hsa-miR-30c	WDR7	hsa-miR-376c	ARFGEF1	hsa-miR-1275	SRGAP1	hsa-miR-199b	SOS2
hsa-miR-491	KBTBD8	down	hsa-miR-202	PXDN			hsa-miR-25	FBXW7	hsa-miR-32	SYNJ1			hsa-miR-30c	RFX7	hsa-miR-337-5p	NCK2	hsa-miR-1275	GATAD2B	hsa-miR-210	FGFRL1
hsa-miR-491	SLAIN1	down	hsa-miR-21	PELI1			hsa-miR-25	SLC12A5	hsa-miR-32	EFR3A			hsa-miR-30c	BRWD3	hsa-miR-337-5p	ZNF800	hsa-miR-1275	LZTS3	hsa-miR-20a	SLC38A2
hsa-miR-130b	CLCN3	down	hsa-miR-21	TIAM1			hsa-miR-25	EFR3A	hsa-miR-32	FBXW7			hsa-miR-30c	EEA1	hsa-miR-337-5p	ARID4B	hsa-miR-1275	SLC9A1	hsa-miR-29c	BRWD3
hsa-miR-130b	MIER1	down	hsa-miR-21	KRIT1			hsa-miR-25	MAP2K4	hsa-miR-320	LPPR1			hsa-miR-30c	EED	hsa-miR-337-5p	ADARB1	hsa-miR-1275	ZNF32	hsa-miR-29c	COL3A1
hsa-miR-130b	KBTBD8	down	hsa-miR-21	RBPJ			hsa-miR-25	USP28	hsa-miR-320	PBX3			hsa-miR-30c	PLEKHM3	hsa-miR-337-5p	PTPN4	hsa-miR-1275	DIRAS2	hsa-miR-29c	ERCC6
hsa-miR-130b	SLAIN1	down	hsa-miR-21	ZNF367			hsa-miR-26b#	CEP135	hsa-miR-320	TGOLN2			hsa-miR-30c	TNRC6A	hsa-miR-337-5p	PKD2	hsa-miR-1275	MECP2	hsa-miR-29c	DGKH
hsa-miR-130b	RAB9B	down	hsa-miR-21	CPEB3			hsa-miR-26b#	ZBTB6	hsa-miR-320	ABHD13			hsa-miR-30c	NT5E	hsa-miR-337-5p	GAB1	hsa-miR-1275	ZDHHC15	hsa-miR-29c	ATAD2B
hsa-miR-130b	DDX6	down	hsa-miR-214	NAA15			hsa-miR-26b#	SLIT2	hsa-miR-320	SLC2A12			hsa-miR-30c	LHX8	hsa-miR-337-5p	SLC40A1	hsa-miR-1275	GRIP2	hsa-miR-29c	FBN1
hsa-miR-301	CLCN3	up	hsa-miR-214	SEC24C			hsa-miR-26b#	PDE10A	hsa-miR-320	RAB18			hsa-miR-30c	CELSR3	hsa-miR-337-5p	ZNFX1	hsa-miR-1275	VAMP2	hsa-miR-29c	NFIA
hsa-miR-301	MIER1	up	hsa-miR-214	ATP2A3			hsa-miR-27b	EYA4	hsa-miR-331-5p	AQP4			hsa-miR-30c	ANKRA2	hsa-miR-337-5p	FBXL5	hsa-miR-1275	IL13RA1	hsa-miR-29c	TET3
hsa-miR-301	KBTBD8	up	hsa-miR-214#	IQSEC3			hsa-miR-27b	ST6GALNAC3	hsa-miR-320	GCG			hsa-miR-30c	YAF2	hsa-miR-337-5p	EPHA4	hsa-miR-1275	SLC25A42	hsa-miR-30b	KLHL20
hsa-miR-301	SLAIN1	up	hsa-miR-214#	WASL			hsa-miR-27b	AFF4	hsa-miR-328	TCF7L2			hsa-miR-30e-3p	PCDH17	hsa-miR-320	LPPR1	hsa-miR-1275	DDA1	hsa-miR-30b	SCN2A
hsa-miR-301	RAB9B	up	hsa-miR-218	GLCE			hsa-miR-27b	GSPT1	hsa-miR-331-5p	UBL3			hsa-miR-30c	KLHL20	hsa-miR-320	PBX3	hsa-miR-1275	PEX5	hsa-miR-30b	PHTF2
hsa-miR-301	DDX6	up	hsa-miR-218	PIEZO2			hsa-miR-27b	GPAM	hsa-miR-33a#	PCDH17			hsa-miR-30e-3p	CDC73	hsa-miR-320	TGOLN2	hsa-miR-1275	DEF8	hsa-miR-30b	WDR7
hsa-miR-301b	CLCN3	up	hsa-miR-218	C3orf70			hsa-miR-27b	TNPO1	hsa-miR-33a#	GULP1			hsa-miR-30e-3p	UBE2G1	hsa-miR-320	ABHD13	hsa-miR-1275	ACTB	hsa-miR-30b	RFX7
hsa-miR-301b	LRP2	up	hsa-miR-22#	WDR47			hsa-miR-27b	AKIRIN1	hsa-miR-33a#	YAF2			hsa-miR-30e-3p	PANK3	hsa-miR-320	SLC2A12	hsa-miR-1275	LRRC28	hsa-miR-30b	BRWD3
hsa-miR-301b	SECISBP2L	up	hsa-miR-222	TCF12			hsa-miR-27b	DCUN1D4	hsa-miR-33a#	LSM14A			hsa-miR-30e-3p	STAU1	hsa-miR-320	RAB18	hsa-miR-1275	NFASC	hsa-miR-30b	EEA1
hsa-miR-301b	SLC35F1	up	hsa-miR-222	PANK3			hsa-miR-27b	GAB1	hsa-miR-33a#	CADM2			hsa-miR-30e-3p	ZCCHC14	hsa-miR-126	LARP6	hsa-miR-1275	MAP1A	hsa-miR-30b	EED
hsa-miR-301b	RAB9B	up	hsa-miR-222	CDKN1B			hsa-miR-27b	GXYLT1	hsa-miR-33a#	ATP8A1			hsa-miR-30e-3p	ANKRD44	hsa-miR-455-3p	CUL3	hsa-miR-1275	PCDHGC3	hsa-miR-30b	PLEKHM3
hsa-miR-301b	DDX6	up	hsa-miR-222	GABRA1			hsa-miR-27b	MIER3	hsa-miR-33a#	KIAA1551			hsa-miR-30e-3p	PDK1	hsa-miR-345	YEATS2	hsa-miR-1275	UBE2Z	hsa-miR-30b	TNRC6A
hsa-miR-19b	CLOCK	down	hsa-miR-224	CPNE8			hsa-miR-29a	TET3	hsa-miR-34a#	SNX4			hsa-miR-30e-3p	CNPY2	hsa-miR-126	KANK2	hsa-miR-1275	WNT7B	hsa-miR-30b	NT5E
hsa-miR-19b	DDA1	down	hsa-miR-23a	TNRC6A			hsa-miR-29a	NFIA	hsa-miR-365	HHIP			hsa-miR-30e-3p	SLC12A6	hsa-miR-509-5p	RNGTT	hsa-miR-1275	SNPH	hsa-miR-30b	LHX8
hsa-miR-19b	EXPH5	down	hsa-miR-23a	KIAA1467			hsa-miR-28	SLC37A4	hsa-miR-365	USP33			hsa-miR-30e-3p	SEMA3E	hsa-miR-455-3p	STK17B	hsa-miR-378	NR2C2	hsa-miR-30b	CELSR3
hsa-miR-19b	ZMYND11	down	hsa-miR-23a	ZNF138			hsa-miR-29a	BRWD3	hsa-miR-340#	LRTOMT			hsa-miR-30e-3p	TPK1	hsa-miR-455-3p	ARMC8	hsa-miR-378	KIAA1522	hsa-miR-30b	ANKRA2
hsa-miR-19b	ATP6V1B2	down	hsa-miR-23a	PDE4B			hsa-miR-29a	COL3A1	hsa-miR-345	YEATS2			hsa-miR-338-3p	PREX2	hsa-miR-122	HNRNPU	hsa-miR-378	UBN2	hsa-miR-30b	YAF2
hsa-miR-661	CNBP	up	hsa-miR-23a	TMPO			hsa-miR-29a	ERCC6	hsa-miR-34a#	CAB39			hsa-miR-328	TCF7L2	hsa-miR-122	CLIC5	hsa-miR-378	KIAA1522	hsa-miR-365	HHIP
hsa-miR-661	PDK1	up	hsa-miR-23a	TMED5			hsa-miR-29a	DGKH	hsa-miR-365	SGK1			hsa-miR-338-3p	DGKB	hsa-miR-320	GCG	hsa-miR-378	NR2C2	hsa-miR-365	USP33
hsa-miR-661	SEMA3E	up	hsa-miR-23a	SEMA6D			hsa-miR-29a	ATAD2B	hsa-miR-374b#	UBE3A			hsa-miR-339-3p	NR3C1	hsa-miR-193a-5p	BLID	hsa-miR-378	KIAA1522	hsa-miR-365	SGK1
hsa-miR-661	TPK1	up	hsa-miR-23a	PDE7A			hsa-miR-29a	FBN1	hsa-miR-378	NR2C2			hsa-miR-33a#	PCDH17	hsa-let-7d	SMARCAD1	hsa-miR-378	NR2C2	hsa-miR-429	HIPK3
hsa-miR-30d#	CNPY2	down	hsa-miR-23a	STX12			hsa-miR-30b	KLHL20	hsa-miR-378	KIAA1522			hsa-miR-33a#	GULP1	hsa-let-7d	FAM178A	hsa-miR-378	KIAA1522	hsa-miR-429	ZEB1
hsa-miR-30d#	ERCC6	down	hsa-miR-23a	NEK6			hsa-miR-30b	SCN2A	hsa-miR-378	UBN2			hsa-miR-33a#	YAF2	hsa-let-7d	LIN28B	hsa-miR-378	NR2C2	hsa-miR-429	ZEB2
hsa-miR-30d#	NFIA	down	hsa-miR-23a	NUP50			hsa-miR-30b	PHTF2	hsa-miR-378	KIAA1522			hsa-miR-33a#	LSM14A	hsa-miR-139-5p	TNPO1	hsa-miR-378	KIAA1522	hsa-miR-429	TRIM33
hsa-miR-30d#	TET3	down	hsa-miR-23a	AKAP11			hsa-miR-30b	WDR7	hsa-miR-378	NR2C2			hsa-miR-33a#	CADM2	hsa-miR-139-5p	C2orf49	hsa-miR-378	KIAA1522	hsa-miR-429	TCEB1
hsa-miR-30d#	ZCCHC14	down	hsa-miR-23a	TRIL			hsa-miR-30b	RFX7	hsa-miR-378	KIAA1522			hsa-miR-33a#	ATP8A1	hsa-miR-139-5p	GDF10	hsa-miR-378	NR2C2	hsa-miR-429	WASF3
hsa-miR-30d#	PANK3	down	hsa-miR-23a	PPP4R4			hsa-miR-30b	BRWD3	hsa-miR-378	NR2C2			hsa-miR-33a#	KIAA1551	hsa-miR-223	FBXW7	hsa-miR-378	IQSEC3	hsa-miR-429	LHFP
hsa-miR-30d#	CDC73	down	hsa-miR-23a	AUH			hsa-miR-30b	EEA1	hsa-miR-378	KIAA1522			hsa-miR-342-3p	KCNA4	hsa-miR-422a	NR2C2	hsa-miR-378	GIPC3	hsa-miR-429	ARHGAP6
hsa-miR-30d#	ANKRD44	down	hsa-miR-23a	NACC2			hsa-miR-30b	EED	hsa-miR-378	NR2C2			hsa-miR-342-3p	PDE4D	hsa-miR-422a	KIAA1522	hsa-miR-378	KIAA1522	hsa-miR-429	SLIT2
hsa-miR-30d#	UBE2G1	down	hsa-miR-23a	CLCN3			hsa-miR-30b	PLEKHM3	hsa-miR-378	KIAA1522			hsa-miR-342-3p	PLEKHB2	hsa-miR-191	TAF5	hsa-miR-378	NR2C2	hsa-miR-429	VASH2
hsa-miR-30d#	SLC12A6	down	hsa-miR-23a	INTU			hsa-miR-30b	TNRC6A	hsa-miR-378	KIAA1522			hsa-miR-345	YEATS2	hsa-miR-17	ZNF800	hsa-miR-30e-3p	CDC73	hsa-miR-429	RECK
hsa-miR-30d#	STAU1	down	hsa-miR-23a	BORA			hsa-miR-30b	NT5E	hsa-miR-378	NR2C2			hsa-miR-34a#	CAB39	hsa-miR-17	ARID4B	hsa-miR-30e-3p	UBE2G1	hsa-miR-429	PTPN21
hsa-miR-29b	COL3A1	up	hsa-miR-23a	CNOT6L			hsa-miR-30b	LHX8	hsa-miR-378	IQSEC3			hsa-miR-34a#	SNX4	hsa-miR-17	ADARB1	hsa-miR-30e-3p	PANK3	hsa-miR-429	NR5A2
hsa-miR-29b	DGKH	up	hsa-miR-23a	SESN3			hsa-miR-30b	CELSR3	hsa-miR-378	GIPC3			hsa-miR-365	SGK1	hsa-miR-17	PTPN4	hsa-miR-30e-3p	STAU1	hsa-miR-490	CACNA1H
hsa-miR-29b	BRWD3	up	hsa-miR-27a	EYA4			hsa-miR-30b	ANKRA2	hsa-miR-378	KIAA1522			hsa-miR-365	HHIP	hsa-miR-17	PKD2	hsa-miR-30e-3p	ZCCHC14	hsa-miR-146b	SRSF6
hsa-miR-29b	FBN1	up	hsa-miR-27a	ST6GALNAC3			hsa-miR-30b	YAF2	hsa-miR-378	NR2C2			hsa-miR-365	USP33	hsa-miR-17	GAB1	hsa-miR-30e-3p	ANKRD44	hsa-miR-146b	NOVA1
hsa-miR-342-5p	CPLX2	up	hsa-miR-27a	AFF4			hsa-miR-30c	KLHL20	hsa-miR-374b#	SLIT3			hsa-miR-378	NR2C2	hsa-miR-17	SLC40A1	hsa-miR-30e-3p	PDK1	hsa-miR-511	NLK
hsa-miR-342-5p	EFNA2	up	hsa-miR-27a	GSPT1			hsa-miR-30c	SCN2A	hsa-miR-374b#	NHLRC2			hsa-miR-378	KIAA1522	hsa-miR-17	ZNFX1	hsa-miR-30e-3p	CNPY2	hsa-miR-511	RFX7
hsa-miR-342-5p	CCAR2	up	hsa-miR-27a	GPAM			hsa-miR-30c	PHTF2	hsa-miR-374b#	CEBPB			hsa-miR-378	UBN2	hsa-miR-17	FBXL5	hsa-miR-30e-3p	SLC12A6	hsa-miR-518d	TSN
hsa-miR-224	RABEP1	up	hsa-miR-27a	TNPO1			hsa-miR-30c	WDR7	hsa-miR-374b#	RSF1			hsa-miR-378	KIAA1522	hsa-miR-17	EPHA4	hsa-miR-30e-3p	SEMA3E	hsa-miR-362	LUC7L3
hsa-miR-224	BEND4	up	hsa-miR-27a	AKIRIN1			hsa-miR-30c	RFX7	hsa-miR-374b#	EN1			hsa-miR-378	NR2C2	hsa-miR-17	PDCD1LG2	hsa-miR-30e-3p	TPK1	hsa-miR-362	RBM27
hsa-miR-224	DLG2	up	hsa-miR-27a	DCUN1D4			hsa-miR-30c	BRWD3	hsa-miR-374b#	PARP8			hsa-miR-378	KIAA1522	hsa-miR-532-3p	OTUD7B	hsa-miR-30e-3p	PCDH17	hsa-miR-455	TMED2
hsa-miR-224	HORMAD1	up	hsa-miR-27a	GAB1			hsa-miR-30c	EEA1	hsa-miR-374b#	ZSWIM6			hsa-miR-378	NR2C2	hsa-let-7e	FAM178A	hsa-miR-30d	POLR3E	hsa-miR-455	CLOCK
hsa-miR-224	DOCK7	up	hsa-miR-27a	GXYLT1			hsa-miR-30c	EED	hsa-miR-374b#	HIBADH			hsa-miR-378	KIAA1522	hsa-let-7e	LIN28B	hsa-miR-30d	TNRC6A	hsa-miR-455	USP9X
hsa-miR-224	SLC4A7	up	hsa-miR-27a	MIER3			hsa-miR-30c	PLEKHM3	hsa-miR-520c-3p	RSBN1			hsa-miR-378	NR2C2	hsa-miR-28-3p	WASL	hsa-miR-30d	CELSR3	hsa-miR-636	AP3M1
hsa-miR-539	CPSF2	down	hsa-miR-296	BOK			hsa-miR-30c	TNRC6A	hsa-miR-520c-3p	YOD1			hsa-miR-378	KIAA1522	hsa-miR-30d	KLHL20	hsa-miR-30d	LHX8	hsa-miR-224	CPNE8
hsa-miR-539	MCUR1	down	hsa-miR-29b	COL3A1			hsa-miR-30c	NT5E	hsa-miR-520c-3p	LATS2			hsa-miR-378	KIAA1522	hsa-miR-744	PELI3	hsa-miR-30d	EED	hsa-miR-425-5p	SH3RF1
hsa-miR-539	STRN3	down	hsa-miR-29b	ERCC6			hsa-miR-30c	LHX8	hsa-miR-520c-3p	CYBRD1			hsa-miR-378	NR2C2	hsa-miR-483-5p	STK40	hsa-miR-30d	SCN2A	hsa-miR-425-5p	SHISA7
hsa-miR-539	NCKAP1	down	hsa-miR-29b	NFIA			hsa-miR-30c	CELSR3	hsa-miR-520c-3p	CROT			hsa-miR-378	IQSEC3	hsa-miR-574-3p	CUL2	hsa-miR-30d	ANKRA2	hsa-miR-106a	ZNF800
hsa-miR-383	CTNNAL1	up	hsa-miR-29b	TET3			hsa-miR-30c	ANKRA2	hsa-miR-520c-3p	OXR1			hsa-miR-378	GIPC3	hsa-miR-576-3p	ARHGAP26	hsa-miR-30d	BRWD3	hsa-miR-106a	ARID4B
hsa-miR-574-3p	CUL2	down	hsa-miR-29b	DGKH			hsa-miR-30c	YAF2	hsa-miR-520c-3p	NR2C2			hsa-miR-378	KIAA1522	hsa-miR-532-3p	CYTH1	hsa-miR-30d	PLEKHM3	hsa-miR-106a	ADARB1
hsa-miR-574-3p	TNPO1	down	hsa-miR-29b	BRWD3			hsa-miR-30d	EEA1	hsa-miR-378	UBN2			hsa-miR-378	NR2C2	hsa-miR-523	SF1	hsa-miR-30d	NT5E	hsa-miR-106a	PTPN4
hsa-miR-574-3p	FAM214A	down	hsa-miR-29b	FBN1			hsa-miR-30d	POLR3E	hsa-miR-380-5p	RNF111			hsa-miR-425-5p	SHISA7	hsa-let-7e	SMARCAD1	hsa-miR-30d	PHTF2	hsa-miR-106a	PKD2
hsa-miR-574-3p	SPRY2	down	hsa-miR-301	CLCN3			hsa-miR-30d	KLHL20	hsa-miR-381	ARID4B			hsa-miR-455-3p	ARMC8	hsa-miR-28-3p	SLC26A3	hsa-miR-30d	YAF2	hsa-miR-106a	GAB1
hsa-miR-338-5P	CUL2	down	hsa-miR-301	MIER1			hsa-miR-30d	WDR7	hsa-miR-381	RAB11FIP2			hsa-miR-455-3p	CUL3	hsa-let-7b	SMARCAD1	hsa-miR-30d	WDR7	hsa-miR-106a	SLC40A1
hsa-miR-338-5P	STAG2	down	hsa-miR-301	KBTBD8			hsa-miR-30d	RFX7	hsa-miR-422a	NR2C2			hsa-miR-505#	CAPN5	hsa-let-7b	FAM178A	hsa-miR-30d	RFX7	hsa-miR-106a	ZNFX1
hsa-miR-338-5P	PHC3	down	hsa-miR-301	SLAIN1			hsa-miR-30d	TNRC6A	hsa-miR-422a	KIAA1522			hsa-miR-95	PURG	hsa-let-7b	LIN28B	hsa-miR-30d	EEA1	hsa-miR-106a	FBXL5
hsa-miR-338-5P	CTGF	down	hsa-miR-301	RAB9B			hsa-miR-30d	CELSR3	hsa-miR-425-5p	SH3RF1			hsa-miR-378	UBN2	hsa-miR-30d	POLR3E	hsa-miR-30d	KLHL20	hsa-miR-106a	EPHA4
hsa-miR-340	CXADR	down	hsa-miR-301	DDX6			hsa-miR-30d	LHX8	hsa-miR-425-5p	SHISA7			hsa-miR-425-5p	SH3RF1	hsa-miR-30d	TNRC6A	hsa-miR-200b	TCEB1	hsa-miR-106a	PDCD1LG2
hsa-miR-340	OTUD7B	down	hsa-miR-31	RSBN1			hsa-miR-30d	EED	hsa-miR-455-3p	STK17B			hsa-miR-429	HIPK3	hsa-miR-30d	CELSR3	hsa-miR-200b	PANK3	hsa-miR-339-3p	NR3C1
hsa-miR-532-3p	CYTH1	down	hsa-miR-31	IDE			hsa-miR-30d	SCN2A	hsa-miR-455-3p	ARMC8			hsa-miR-429	ZEB1	hsa-miR-30d	LHX8	hsa-miR-200b	CDKN1B	hsa-miR-345	YEATS2
hsa-miR-532-3p	KBTBD2	down	hsa-miR-31#	TCEB1			hsa-miR-30d	ANKRA2	hsa-miR-455-3p	CUL3			hsa-miR-429	ZEB2	hsa-miR-30d	EED	hsa-miR-200b	GABRA1	hsa-miR-886-5p	ZNF367
hsa-miR-532-3p	PPP4R1	down	hsa-miR-339-5p	NUAK1			hsa-miR-30d	BRWD3	hsa-miR-483-5p	STK40			hsa-miR-429	TRIM33	hsa-miR-30d	SCN2A	hsa-miR-200b	ARHGAP6	hsa-miR-125a-5p	IRF4
hsa-miR-500	DAAM1	up	hsa-miR-33a	ABCA1			hsa-miR-30d	PLEKHM3	hsa-miR-505#	MR1			hsa-miR-429	TCEB1	hsa-miR-30d	ANKRA2	hsa-miR-200b	VASH2	hsa-miR-10b	KCNA6
hsa-miR-500	CLCN3	up	hsa-miR-33a	CROT			hsa-miR-30d	NT5E	hsa-miR-505#	CAPN5			hsa-miR-429	WASF3	hsa-miR-30d	BRWD3	hsa-miR-200b	HIPK3	hsa-miR-10b	BDNF
hsa-miR-500	KBTBD8	up	hsa-miR-33a	HADHB			hsa-miR-30d	PHTF2	hsa-miR-509-5p	RNGTT			hsa-miR-429	LHFP	hsa-miR-30d	PLEKHM3	hsa-miR-200b	NR5A2	hsa-miR-140-3p	CAND1
hsa-miR-500	MIER1	up	hsa-miR-342-3p	PLEKHB2			hsa-miR-30d	YAF2	hsa-miR-511	NLK			hsa-miR-429	ARHGAP6	hsa-miR-30d	NT5E	hsa-miR-200b	ZEB2	hsa-miR-140-3p	FAIM
hsa-miR-454	DDX6	up	hsa-miR-342-3p	KCNA4			hsa-miR-30e-3p	PDK1	hsa-miR-511	RFX7			hsa-miR-429	SLIT2	hsa-miR-30d	PHTF2	hsa-miR-200b	WASF3	hsa-miR-140-3p	SPRED2
hsa-miR-454	PREX2	up	hsa-miR-342-3p	PDE4D			hsa-miR-30e-3p	CNPY2	hsa-miR-520c-3p	ZNF800			hsa-miR-429	VASH2	hsa-miR-30d	YAF2	hsa-miR-200b	ZEB1	hsa-miR-140-3p	PLEKHG3
hsa-miR-454	SLAIN1	up	hsa-miR-345	YEATS2			hsa-miR-30e-3p	SLC12A6	hsa-miR-523	SF1			hsa-miR-429	RECK	hsa-miR-30d	WDR7	hsa-miR-200b	RECK	hsa-miR-140-3p	NFYA
hsa-miR-338-3p	DGKB	up	hsa-miR-34a	FAM76A			hsa-miR-30e-3p	SEMA3E	hsa-miR-532	MDFIC			hsa-miR-429	PTPN21	hsa-miR-30d	RFX7	hsa-miR-200b	SLIT2	hsa-miR-509-5p	RNGTT
hsa-miR-338-3p	ANO3	up	hsa-miR-34a	CELF3			hsa-miR-30e-3p	TPK1	hsa-miR-532	RASSF5			hsa-miR-429	NR5A2	hsa-miR-30d	EEA1	hsa-miR-1296	PDZK1IP1	hsa-miR-455-3p	STK17B
hsa-miR-338-3p	ARMC1	up	hsa-miR-34a	FLOT2			hsa-miR-30e-3p	PCDH17	hsa-miR-532-3p	CYTH1			Hsa-miR-431	CLCN3	hsa-miR-30e-3p	CDC73	hsa-miR-1296	EGR2	hsa-miR-455-3p	ARMC8
hsa-miR-338-3p	AGFG1	up	hsa-miR-34a	MYCN			hsa-miR-30e-3p	UBE2G1	hsa-miR-532-3p	OTUD7B			Hsa-miR-431	KBTBD8	hsa-miR-30e-3p	UBE2G1	hsa-miR-1825	JPH3	hsa-miR-455-3p	CUL3
hsa-miR-103	DICER1	down	hsa-miR-34a	VAMP2			hsa-miR-30e-3p	PANK3	hsa-miR-574-3p	CUL2			Hsa-miR-431	MIER1	hsa-miR-30e-3p	PANK3	hsa-miR-200b#	ZC3H12C	hsa-miR-122	HNRNPU
hsa-miR-103	ANO3	down	hsa-miR-34a	SYT1			hsa-miR-30e-3p	STAU1	hsa-miR-593	SPSB1			Hsa-miR-431	SLAIN1	hsa-miR-30e-3p	STAU1	hsa-miR-539	CPSF2	hsa-miR-122	CLIC5
hsa-miR-103	ARMC1	down	hsa-miR-34a#	CAB39			hsa-miR-30e-3p	ZCCHC14	hsa-miR-593	FRMD5			Hsa-miR-431	ZNF644	hsa-miR-30e-3p	ZCCHC14	hsa-miR-539	MEGF11	hsa-miR-133a	UBA2
hsa-miR-103	AGFG1	down	hsa-miR-34a#	SNX4			hsa-miR-30e-3p	ANKRD44	hsa-miR-593	HS3ST5			hsa-miR-454	DDX6	hsa-miR-30e-3p	ANKRD44	Hsa-miR-660	ARHGAP36	hsa-miR-133a	HIBADH
hsa-miR-103	SUN2	down	hsa-miR-361	SLC1A3			hsa-miR-30e-3p	CDC73	hsa-miR-595	MLLT4			hsa-miR-455-3p	STK17B	hsa-miR-30e-3p	PDK1	Hsa-miR-660	VDAC1	hsa-miR-133a	SLIT3
hsa-miR-107	DICER1	down	hsa-miR-361	WNT7A			hsa-miR-31	RSBN1	hsa-miR-598	JAG1			hsa-miR-483-5p	STK40	hsa-miR-30e-3p	CNPY2	Hsa-miR-660	NPAS3	hsa-miR-133a	NHLRC2
hsa-miR-107	SUN2	down	hsa-miR-361	PANX2			hsa-miR-31	IDE	hsa-miR-600	RICTOR			hsa-miR-503	PTK7	hsa-miR-30e-3p	SLC12A6	Hsa-miR-660	JPH1	hsa-miR-142-5p	ZFPM2
hsa-miR-148b#	DLST	up	hsa-miR-361-3p	ABI1			hsa-miR-32	SLC12A5	hsa-miR-600	ETNK1			hsa-miR-505#	MR1	hsa-miR-30e-3p	SEMA3E	hsa-miR-425-5p	SH3RF1	hsa-miR-142-5p	BAI3
hsa-miR-148b#	CD69	up	hsa-miR-361-3p	RNF112			hsa-miR-32	DNAJB9	hsa-miR-600	CPSF6			hsa-miR-542-5p	SGCZ	hsa-miR-30e-3p	TPK1	hsa-miR-425-5p	SHISA7	hsa-miR-142-5p	AFF4
hsa-miR-148b#	SYNJ1	up	hsa-miR-365	SGK1			hsa-miR-32	USP28	hsa-miR-601	FBLN7			hsa-miR-566	RALGAPB	hsa-miR-30e-3p	PCDH17	hsa-miR-618	ZNF275	hsa-miR-142-5p	DIAPH2
hsa-miR-148b#	FBXW7	up	hsa-miR-365	HHIP			hsa-miR-32	CD69	hsa-miR-623	GPBP1L1			hsa-miR-628-5p	HMGB3	hsa-miR-206	GLCCI1	hsa-miR-598	JAG1	hsa-miR-142-5p	AHR
hsa-miR-25	DNAJB9	down	hsa-miR-365	USP33			hsa-miR-32	SYNJ1	hsa-miR-623	RNF169			hsa-miR-636	AP3M1	hsa-miR-206	LPPR4	hsa-miR-636	AP3M1	hsa-miR-143	GXYLT1
hsa-miR-25	CD69	down	hsa-miR-378	NR2C2			hsa-miR-32	EFR3A	hsa-miR-624	PPP6R3			Hsa-miR-646	RNF111	hsa-miR-378	KIAA1522	hsa-miR-224	CPNE8	hsa-miR-200b	TCEB1
hsa-miR-25	SYNJ1	down	hsa-miR-378	KIAA1522			hsa-miR-32	FBXW7	hsa-miR-624	EPT1			Hsa-miR-646	PTCD3	hsa-miR-378	UBN2	hsa-miR-339-3p	NR3C1	hsa-miR-200b	PANK3
hsa-miR-25	FBXW7	down	hsa-miR-378	UBN2			hsa-miR-320	GCG	hsa-miR-660	ARHGAP36			Hsa-miR-646	AIM1	hsa-miR-378	KIAA1522	hsa-miR-345	YEATS2	hsa-miR-200b	CDKN1B
hsa-miR-25	SLC12A5	down	hsa-miR-378	KIAA1522			hsa-miR-320	LPPR1	hsa-miR-660	VDAC1			hsa-miR-889	KIAA1324L	hsa-miR-378	NR2C2	hsa-miR-532	MDFIC	hsa-miR-200b	GABRA1
hsa-miR-25	EFR3A	down	hsa-miR-378	NR2C2			hsa-miR-320	PBX3	hsa-miR-660	NPAS3			hsa-miR-95	RAI14	hsa-miR-378	KIAA1522	hsa-miR-532	RASSF5	hsa-miR-200b	ARHGAP6
hsa-miR-25	MAP2K4	down	hsa-miR-378	KIAA1522			hsa-miR-320	TGOLN2	hsa-miR-660	JPH1			hsa-miR-96#	ARL13B	hsa-miR-378	NR2C2	hsa-miR-411	ELFN1	hsa-miR-200b	VASH2
hsa-miR-25	USP28	down	hsa-miR-378	NR2C2			hsa-miR-320	ABHD13	hsa-miR-675	RUNX1			hsa-miR-99a	KBTBD8	hsa-miR-378	KIAA1522	hsa-miR-411	BNIP3	hsa-miR-200b	HIPK3
hsa-miR-363	DNAJB9	up	hsa-miR-378	KIAA1522			hsa-miR-320	SLC2A12	hsa-miR-744#	FMR1					hsa-miR-378	NR2C2	hsa-miR-512-3p	TRHDE	hsa-miR-200b	NR5A2
hsa-miR-363	SLC12A5	up	hsa-miR-378	NR2C2			hsa-miR-320	RAB18	hsa-miR-744#	SMG1					hsa-miR-378	KIAA1522	hsa-miR-512-3p	USP46	hsa-miR-200b	ZEB2
hsa-miR-363	EFR3A	up	hsa-miR-378	KIAA1522			hsa-miR-320B	RAB18	hsa-miR-889	KIAA1324L					hsa-miR-378	KIAA1522	hsa-miR-376c	ARFGEF1	hsa-miR-200b	WASF3
hsa-miR-363	MAP2K4	up	hsa-miR-378	KIAA1522			hsa-miR-320B	GCG	hsa-miR-9	SNX25					hsa-miR-378	NR2C2	hsa-miR-376c	SYF2	hsa-miR-200b	ZEB1
hsa-miR-363	USP28	up	hsa-miR-378	NR2C2			hsa-miR-320B	LPPR1	hsa-miR-9	MDGA2					hsa-miR-378	IQSEC3	hsa-miR-106a	ZNF800	hsa-miR-200b	RECK
hsa-miR-143#	DPH3	down	hsa-miR-378	IQSEC3			hsa-miR-320B	PBX3	hsa-miR-93#	SMURF2					hsa-miR-378	GIPC3	hsa-miR-106a	ARID4B	hsa-miR-200b	SLIT2
hsa-miR-143#	LPHN1	down	hsa-miR-378	GIPC3			hsa-miR-320B	TGOLN2	hsa-miR-93#	GTF2I					hsa-miR-378	KIAA1522	hsa-miR-106a	ADARB1	hsa-miR-338-3p	DGKB
hsa-miR-423-5p	ANKS1A	down	hsa-miR-378	KIAA1522			hsa-miR-320B	ABHD13	hsa-miR-96#	ARL13B					hsa-miR-378	NR2C2	hsa-miR-106a	PTPN4	hsa-miR-338-3p	ANO3
hsa-miR-423-5p	DUSP8	down	hsa-miR-378	NR2C2			hsa-miR-320B	SLC2A12	hsa-miR-99a	KBTBD8					hsa-miR-378	NR2C2	hsa-miR-106a	PKD2	hsa-miR-338-3p	ARMC1
hsa-miR-324-3p	DYNC1LI2	down	hsa-miR-378	UBN2			hsa-miR-328	TCF7L2							hsa-miR-206	PTPLAD1	hsa-miR-106a	GAB1	hsa-miR-338-3p	AGFG1
hsa-miR-324-3p	ARID2	down	hsa-miR-380-5p	RNF111			hsa-miR-335	ZBTB10							hsa-miR-378	NR2C2	hsa-miR-106a	SLC40A1	hsa-miR-339-5p	NUAK1
hsa-miR-324-3p	ZFX	down	hsa-miR-422a	NR2C2			hsa-miR-335	LRP2							hsa-miR-566	RALGAPB	hsa-miR-106a	ZNFX1	hsa-miR-342-3p	KCNA4
hsa-miR-324-3p	SORBS1	down	hsa-miR-422a	KIAA1522			hsa-miR-335	YAF2							hsa-miR-605	FLRT2	hsa-miR-106a	FBXL5	hsa-miR-342-3p	PDE4D
hsa-miR-187	DYRK2	up	Hsa-miR-429	HIPK3			hsa-miR-335	HLCS							hsa-miR-646	RNF111	hsa-miR-106a	EPHA4	hsa-miR-342-3p	PLEKHB2
hsa-miR-187	ZBTB26	up	Hsa-miR-429	ZEB1			hsa-miR-335	CHD9							hsa-miR-646	PTCD3	hsa-miR-106a	PDCD1LG2	hsa-miR-222	TCF12
hsa-miR-379	EIF4G2	down	Hsa-miR-429	ZEB2			hsa-miR-335	SLC9A2							hsa-miR-646	AIM1	hsa-miR-10b	KCNA6	hsa-miR-222	PANK3
hsa-miR-379	SMPX	down	Hsa-miR-429	TRIM33			hsa-miR-335	ATRNL1							hsa-miR-34b	PRKAR2B	hsa-miR-10b	BDNF	hsa-miR-222	CDKN1B
hsa-miR-379	CREBRF	down	Hsa-miR-429	TCEB1			hsa-miR-335	IGSF3							hsa-miR-33a	ABCA1	hsa-miR-1303	TMEM108	hsa-miR-222	GABRA1
hsa-miR-379	CTBP1	down	Hsa-miR-429	WASF3			hsa-miR-335	MCAM							hsa-miR-33a	CROT	Hsa-miR-96#	ARL13B	hsa-miR-320	GCG
hsa-miR-485-3p	ELAVL2	down	Hsa-miR-429	LHFP			hsa-miR-335	ZMYM4							hsa-miR-33a	HADHB	Hsa-miR-340#	LRTOMT	hsa-miR-320	LPPR1
hsa-miR-485-3p	CREBRF	down	Hsa-miR-429	ARHGAP6			hsa-miR-33a	CROT							Hsa-miR-122	MEF2C	Hsa-miR-122#	MEF2C	hsa-miR-320	PBX3
hsa-miR-485-3p	PUM2	down	Hsa-miR-429	SLIT2			hsa-miR-33a	HADHB							hsa-miR-33a#	PCDH17	hsa-miR-605	FLRT2	hsa-miR-320	TGOLN2
hsa-miR-485-3p	PDZD2	down	Hsa-miR-429	VASH2			hsa-miR-33a#	GULP1							hsa-miR-33a#	GULP1	hsa-miR-595	MLLT4	hsa-miR-320	ABHD13
hsa-miR-485-3p	TNPO1	down	Hsa-miR-429	RECK			hsa-miR-33a#	YAF2							hsa-miR-33a#	YAF2	Hsa-miR-592	ZSWIM6	hsa-miR-320	SLC2A12
hsa-miR-375	ELAVL4	down	Hsa-miR-429	PTPN21			hsa-miR-33a#	LSM14A							hsa-miR-33a#	LSM14A	hsa-miR-380-5p	RNF111	hsa-miR-320	RAB18
hsa-miR-375	BNIP3	down	Hsa-miR-429	NR5A2			hsa-miR-33a#	CADM2							hsa-miR-33a#	CADM2	hsa-miR-566	RALGAPB	hsa-miR-145	ABCE1
hsa-miR-411	ELFN1	down	hsa-miR-483-5p	STK40			hsa-miR-33a#	ATP8A1							hsa-miR-33a#	ATP8A1	hsa-miR-519e	FEZF1	hsa-miR-145	MPZL2
hsa-miR-192	EREG	down	hsa-miR-497	ZFHX4			hsa-miR-33a#	KIAA1551							hsa-miR-33a#	KIAA1551	hsa-miR-523	SF1	hsa-miR-145	DAB2
hsa-miR-192	CELSR2	down	hsa-miR-497	SYNJ1			hsa-miR-337-5p	NCK2							Hsa-miR-93#	GTF2I	hsa-miR-483-5p	STK40	hsa-miR-145	KCNA4
hsa-miR-199a-3p	ETNK1	up	hsa-miR-497	CDCA4			hsa-miR-33a	ABCA1							Hsa-miR-93#	SMURF2	hsa-miR-708	GPM6A	hsa-miR-31	RSBN1
hsa-miR-199a-3p	KANSL1	up	hsa-miR-497	NUP50			hsa-miR-33a#	PCDH17							hsa-miR-378	KIAA1522	hsa-miR-574-3p	CUL2	hsa-miR-31	IDE
hsa-miR-1180	ETS1	up	hsa-miR-497	PAPPA			hsa-miR-345	YEATS2							hsa-miR-378	NR2C2	hsa-miR-576-3p	ARHGAP26	hsa-miR-193a-5p	BLID
hsa-miR-1180	NRG3	up	hsa-miR-497	LUZP1			hsa-miR-34b	PRKAR2B							hsa-miR-378	KIAA1522	hsa-miR-744	PELI3	hsa-miR-885-5p	ZNF367
hsa-miR-1180	PPFIA2	up	hsa-miR-497	SLC13A3			hsa-miR-362	LUC7L3							hsa-miR-378	UBN2	hsa-miR-208b	MED13	hsa-miR-744	PELI3
hsa-miR-1180	TMEM55A	up	hsa-miR-497	UNC80			hsa-miR-362	RBM27							hsa-miR-378	KIAA1522	hsa-miR-223	FBXW7	hsa-miR-483-5p	STK40
hsa-miR-522	ETV1	up	hsa-miR-497	MTMR3			hsa-miR-362-3p	BLCAP							hsa-miR-378	NR2C2	hsa-miR-422a	NR2C2	hsa-miR-708	GPM6A
hsa-miR-522	ST6GALNAC3	up	hsa-miR-497	PTPN4			hsa-miR-365	SGK1							hsa-miR-378	KIAA1522	hsa-miR-422a	KIAA1522	hsa-miR-574-3p	CUL2
hsa-miR-522	AFF4	up	hsa-miR-497	PHF19			hsa-miR-365	HHIP							hsa-miR-378	NR2C2	hsa-miR-509-5p	RNGTT	hsa-miR-519e	FEZF1
hsa-miR-522	GSPT1	up	hsa-miR-509-5p	RNGTT			hsa-miR-365	USP33							hsa-miR-378	KIAA1522	hsa-miR-339-5p	NUAK1	hsa-miR-523	SF1
hsa-miR-522	MEF2C	up	hsa-miR-519d	PDCD1LG2			hsa-miR-374	SLIT3							hsa-miR-378	NR2C2	hsa-miR-193a-5p	BLID	hsa-miR-380-5p	RNF111
hsa-miR-27a	EYA4	up	hsa-miR-519d	PKD2			hsa-miR-374	NHLRC2							hsa-miR-378	KIAA1522	hsa-miR-140-3p	CAND1	hsa-miR-566	RALGAPB
hsa-miR-27a	ST6GALNAC3	up	hsa-miR-519d	ZNF800			hsa-miR-374	RSF1							hsa-miR-378	KIAA1522	hsa-miR-140-3p	FAIM	hsa-miR-592	ZSWIM6
hsa-miR-27a	AFF4	up	hsa-miR-519d	EPHA4			hsa-miR-374	CEBPB							hsa-miR-378	NR2C2	hsa-miR-140-3p	SPRED2	hsa-miR-605	FLRT2
hsa-miR-27a	GSPT1	up	hsa-miR-519d	FBXL5			hsa-miR-374	PARP8							hsa-miR-378	IQSEC3	hsa-miR-140-3p	PLEKHG3	hsa-miR-595	MLLT4
hsa-miR-27a	GPAM	up	hsa-miR-519d	ZNFX1			hsa-miR-374	HIBADH							hsa-miR-378	GIPC3	hsa-miR-140-3p	NFYA	hsa-miR-769-5p	LRRTM2
hsa-miR-27a	TNPO1	up	hsa-miR-519d	SLC40A1			hsa-miR-374	ZSWIM6							hsa-miR-338-5P	TNPO1	hsa-miR-455-3p	STK17B	Hsa-miR-96#	ARL13B
hsa-miR-27a	AKIRIN1	up	hsa-miR-523	SF1			hsa-miR-374	UBE3A							hsa-miR-338-5P	FAM214A	hsa-miR-455-3p	ARMC8	Hsa-miR-145#	UBN1
hsa-miR-27a	DCUN1D4	up	hsa-miR-545	REEP1			hsa-miR-374	EN1							hsa-miR-338-5P	SPRY2	hsa-miR-455-3p	CUL3	hsa-miR-1238	ACOX3
hsa-miR-27a	GAB1	up	hsa-miR-545	ANKIB1			hsa-miR-378	KIAA1522							hsa-miR-338-5P	STAG2	hsa-miR-122	HNRNPU	hsa-miR-1249	NRARP
hsa-miR-27a	GXYLT1	up	hsa-miR-545	MAP3K7			hsa-miR-378	NR2C2							hsa-miR-338-5P	PHC3	hsa-miR-122	CLIC5	hsa-miR-1303	TMEM108
hsa-miR-27a	MIER3	up	hsa-miR-545	OSBPL6			hsa-miR-378	UBN2							hsa-miR-338-5P	CTGF	hsa-miR-142-5p	ZFPM2	hsa-miR-193b#	FHDC1
hsa-miR-27b	EYA4	down	hsa-miR-545	TRIP12			hsa-miR-378	UBN2							Hsa-miR-192#	RAB1A	hsa-miR-142-5p	BAI3	hsa-miR-200b#	ZC3H12C
hsa-miR-27b	TSC22D2	down	hsa-miR-545	CUL3			hsa-miR-378	KIAA1522							Hsa-miR-192#	AMFR	hsa-miR-142-5p	AFF4	Hsa-miR-340#	LRTOMT
hsa-miR-27b	PTPN12	down	hsa-miR-545	USP9X			hsa-miR-378	NR2C2							Hsa-miR-425#	FIBIN	hsa-miR-142-5p	DIAPH2	Hsa-miR-122#	MEF2C
hsa-miR-27b	GPAM	down	hsa-miR-545	CERS6			hsa-miR-378	KIAA1522							Hsa-miR-425#	TTPAL	hsa-miR-142-5p	AHR	hsa-miR-576-3p	ARHGAP26
hsa-miR-27b	TNPO1	down	hsa-miR-545	ARGLU1			hsa-miR-378	NR2C2							Hsa-miR-744#	FMR1	hsa-miR-222	TCF12	hsa-miR-139-5p	TNPO1
hsa-miR-27b	AKIRIN1	down	hsa-miR-636	AP3M1			hsa-miR-378	KIAA1522							Hsa-miR-744#	SMG1	hsa-miR-222	PANK3	hsa-miR-139-5p	C2orf49
hsa-miR-27b	DCUN1D4	down	hsa-miR-708	GPM6A			hsa-miR-378	NR2C2							hsa-miR-409-3p	KIAA2022	hsa-miR-222	CDKN1B	hsa-miR-139-5p	GDF10
hsa-miR-27b	GAB1	down	hsa-miR-769-5p	LRRTM2			hsa-miR-378	KIAA1522							hsa-miR-409-3p	YTHDF3	hsa-miR-222	GABRA1	hsa-miR-422a	NR2C2
hsa-miR-27b	GXYLT1	down	hsa-miR-95	RAI14			hsa-miR-378	KIAA1522							hsa-miR-19b-1#	ANO3	hsa-miR-320	GCG	hsa-miR-422a	KIAA1522
hsa-miR-27b	MIER3	down	hsa-miR-95	PURG			hsa-miR-378	NR2C2							hsa-miR-19b-1#	CGGBP1	hsa-miR-320	LPPR1	hsa-miR-200c	TRIM33
hsa-miR-146b-3p	FAM160B1	up	Hsa-miR-96	LRCH2			hsa-miR-378	IQSEC3							hsa-miR-26b#	CEP135	hsa-miR-320	PBX3	hsa-miR-200c	ZEB1
hsa-miR-146b-3p	WASL	up	Hsa-miR-96	KIAA2022			hsa-miR-378	GIPC3							hsa-miR-26b#	ZBTB6	hsa-miR-320	TGOLN2	hsa-miR-200c	WASF3
hsa-miR-142-3p	FAM208B	up	Hsa-miR-96	LPPR4			hsa-miR-378	KIAA1522							hsa-miR-26b#	SLIT2	hsa-miR-320	ABHD13	hsa-miR-200c	ARHGAP6
hsa-miR-142-3p	HAPLN1	up	hsa-miR-96#	ARL13B			hsa-miR-378	NR2C2							hsa-miR-26b#	PDE10A	hsa-miR-320	SLC2A12	hsa-miR-200c	VASH2
hsa-miR-142-3p	SOS2	up	hsa-miR-99b	KBTBD8			hsa-miR-429	RECK							hsa-miR-338-5P	CUL2	hsa-miR-320	RAB18	hsa-miR-200c	ZEB2
hsa-miR-142-3p	ARHGAP12	up					hsa-miR-429	PTPN21							hsa-miR-1225-3P	TIMM17A	hsa-miR-31	RSBN1	hsa-miR-200c	HIPK3
hsa-miR-199a	FAM222B	up					hsa-miR-429	NR5A2							hsa-miR-1225-3P	ATF6B	hsa-miR-31	IDE	hsa-miR-200c	RECK
hsa-miR-199a	CELF3	up					hsa-miR-425-5p	SHISA7							hsa-miR-1225-3P	AGO1	hsa-miR-138	GPR124	hsa-miR-200c	NR5A2
hsa-miR-199a	FLOT2	up					hsa-miR-422a	KIAA1522							hsa-miR-1225-3P	RELT	hsa-miR-138	SLC41A2	hsa-miR-199a-3p	ETNK1
hsa-miR-199a	MYCN	up					hsa-miR-411	BNIP3							hsa-miR-1225-3P	KLC4	hsa-miR-138	PDE7B	hsa-miR-199a-3p	CELSR2
hsa-miR-199a	KL	up					hsa-miR-379	ZBTB26							hsa-miR-1227	CLOCK	hsa-miR-138	STEAP2	hsa-miR-214	NAA15
hsa-miR-34a	FAM76A	up					hsa-miR-379	EIF4G2							hsa-miR-1227	MOB4	hsa-miR-138	LSM14A	hsa-miR-214	SEC24C
hsa-miR-34a	VAMP2	up					hsa-miR-380-5p	RNF111							hsa-miR-1227	ZNF521	hsa-miR-138	SUV420H1	hsa-miR-214	ATP2A3
hsa-miR-34a	SYT1	up					hsa-miR-410	ARID2							hsa-miR-1227	IRF2	hsa-miR-138	L3MBTL3	hsa-miR-17	ZNF800
hsa-miR-601	FBLN7	up					hsa-miR-411	ELFN1							hsa-miR-1227	CCNT2	hsa-miR-139-5p	TNPO1	hsa-miR-17	ARID4B
hsa-miR-601	CPSF2	up					hsa-miR-422a	NR2C2							hsa-miR-1227	ATP6V1B2	hsa-miR-139-5p	C2orf49	hsa-miR-17	ADARB1
hsa-miR-331	FBLN7	down					hsa-miR-425-5p	SH3RF1							hsa-miR-1227	MAT2B	hsa-miR-139-5p	GDF10	hsa-miR-17	PTPN4
hsa-miR-223	FBXW7	down					hsa-miR-429	HIPK3							hsa-miR-1271	KIAA2022	hsa-miR-17	ZNF800	hsa-miR-17	PKD2
hsa-miR-433	FERMT2	down					hsa-miR-429	ZEB1							hsa-miR-1271	LPPR4	hsa-miR-17	ARID4B	hsa-miR-17	GAB1
hsa-miR-519e	FEZF1	up					hsa-miR-429	ZEB2							hsa-miR-1271	LRCH2	hsa-miR-17	ADARB1	hsa-miR-17	SLC40A1
hsa-miR-519e	PAX2	up					hsa-miR-429	TRIM33							hsa-miR-1303	TMEM108	hsa-miR-17	PTPN4	hsa-miR-17	ZNFX1
hsa-miR-106b#	FEZF2	down					hsa-miR-429	TCEB1							hsa-miR-1285	FMOD	hsa-miR-17	PKD2	hsa-miR-17	FBXL5
hsa-miR-210	FGFRL1	up					hsa-miR-429	WASF3							hsa-miR-1285	TRABD2B	hsa-miR-17	GAB1	hsa-miR-17	EPHA4
hsa-miR-193a-3p	FHDC1	up					hsa-miR-429	LHFP							hsa-miR-1285	TMEM41B	hsa-miR-17	SLC40A1	hsa-miR-17	PDCD1LG2
hsa-miR-193b	FHDC1	down					hsa-miR-429	ARHGAP6							hsa-miR-1275	YIPF6	hsa-miR-17	ZNFX1	hsa-miR-452	SNX18
hsa-miR-193b	TTPAL	down					hsa-miR-429	SLIT2							hsa-miR-1275	SRGAP1	hsa-miR-17	FBXL5	hsa-miR-452	DACT1
hsa-miR-425#	FIBIN	down					hsa-miR-429	VASH2							hsa-miR-1275	SLC6A17	hsa-miR-17	EPHA4	hsa-miR-182	ABHD13
hsa-miR-605	FLRT2	down					hsa-miR-455-3p	STK17B							hsa-miR-1275	GATAD2B	hsa-miR-17	PDCD1LG2	hsa-miR-182	MFAP3
hsa-miR-605	TRABD2B	down					hsa-miR-455-3p	ARMC8							hsa-miR-1275	LZTS3	hsa-miR-452	SNX18	hsa-miR-182	PCNX
hsa-miR-605	TMEM41B	down					hsa-miR-455-3p	CUL3							hsa-miR-1275	SLC9A1	hsa-miR-452	DACT1	hsa-miR-182	NADK2
hsa-miR-1285	FMOD	down					hsa-miR-483-5p	STK40							hsa-miR-1275	ZNF32	hsa-miR-532-3p	CYTH1	hsa-miR-182	CAMSAP2
hsa-miR-1285	SMG1	down					hsa-miR-485-3p	ELAVL2							hsa-miR-1275	DIRAS2	hsa-miR-532-3p	OTUD7B	hsa-miR-182	SLC39A9
hsa-miR-744#	FMR1	down					hsa-miR-485-3p	SMPX							hsa-miR-1275	MECP2	hsa-miR-202	HAS2	hsa-miR-182	NCALD
hsa-miR-493	FOXP2	down					hsa-miR-485-3p	CREBRF							hsa-miR-1275	ZDHHC15	hsa-miR-202	PXDN	hsa-miR-182	ANK3
hsa-miR-493	PANK3	down					hsa-miR-485-3p	CTBP1							hsa-miR-1275	GRIP2	hsa-miR-519d	PDCD1LG2	hsa-miR-182	HOXA9
hsa-miR-493	TCF12	down					hsa-miR-487a	PDZD2							hsa-miR-1275	VAMP2	hsa-miR-519d	PKD2	hsa-miR-182	CTTN
hsa-miR-493	CDKN1B	down					hsa-miR-487b	ALDH1A3							hsa-miR-1275	IL13RA1	hsa-miR-519d	ZNF800	hsa-miR-579	FNDC3A
hsa-miR-221	GABRA1	up					hsa-miR-491	CHRNB2							hsa-miR-1275	SLC25A42	hsa-miR-519d	EPHA4	hsa-miR-579	MDGA2
hsa-miR-221	LPPR1	up					hsa-miR-494	MFAP3L							hsa-miR-1275	DDA1	hsa-miR-519d	FBXL5	hsa-miR-579	ETNK1
hsa-miR-221	PBX3	up					hsa-miR-494	PTPN12							hsa-miR-1275	PEX5	hsa-miR-519d	ZNFX1	hsa-miR-579	NECTIN3
hsa-miR-221	TGOLN2	up					hsa-miR-494	NOVA1							hsa-miR-1275	DEF8	hsa-miR-519d	SLC40A1	hsa-miR-519d	PDCD1LG2
hsa-miR-320	GCG	down					hsa-miR-494	KAT6A							hsa-miR-1275	ACTB	hsa-let-7e	SMARCAD1	hsa-miR-519d	PKD2
hsa-miR-320	LPPR1	down					hsa-miR-494	AKAP7							hsa-miR-1275	LRRC28	hsa-let-7e	FAM178A	hsa-miR-519d	ZNF800
hsa-miR-320	PBX3	down					hsa-miR-494	APPL1							hsa-miR-1275	NFASC	hsa-let-7e	LIN28B	hsa-miR-519d	EPHA4
hsa-miR-320	TGOLN2	down					hsa-miR-494	PITX2							hsa-miR-1275	MAP1A	hsa-miR-206	PTPLAD1	hsa-miR-519d	FBXL5
hsa-miR-320	ABHD13	down					hsa-miR-505#	MR1							hsa-miR-1275	PCDHGC3	hsa-miR-206	GLCCI1	hsa-miR-519d	ZNFX1
hsa-miR-320	SLC2A12	down					hsa-miR-505#	CAPN5							hsa-miR-1275	UBE2Z	hsa-miR-206	LPPR4	hsa-miR-519d	SLC40A1
hsa-miR-320	RAB18	down					hsa-miR-509-5p	RNGTT							hsa-miR-1275	WNT7B	hsa-miR-550	MYH10	hsa-miR-155	JARID2
hsa-miR-320B	GCG	down					hsa-miR-511	NLK							hsa-miR-1275	SNPH	hsa-miR-550	SYT4	hsa-miR-155	ZNF652
hsa-miR-320B	PIEZO2	down					hsa-miR-511	RFX7							hsa-miR-663B	SLC4A8	hsa-miR-624	PPP6R3	hsa-miR-155	BACH1
hsa-miR-320B	C3orf70	down					hsa-miR-518d	TSN							hsa-miR-663B	DCX	hsa-miR-624	EPT1	hsa-miR-155	ZIC3
hsa-miR-320B	ABHD13	down					hsa-miR-523	SF1							hsa-miR-1248	EHF	hsa-miR-361-3p	ABI1	hsa-miR-30e-3p	CDC73
hsa-miR-320B	SLC2A12	down					hsa-miR-532	MDFIC							hsa-miR-1247	NPC1	hsa-miR-361-3p	RNF112	hsa-miR-30e-3p	UBE2G1
hsa-miR-320B	RAB18	down					hsa-miR-532	RASSF5							hsa-miR-1260	RELT	hsa-miR-33a	ABCA1	hsa-miR-30e-3p	PANK3
hsa-miR-218	GLCE	up					hsa-miR-532-3p	CYTH1							hsa-miR-1260	UBQLN4	hsa-miR-33a	CROT	hsa-miR-30e-3p	STAU1
hsa-miR-218	RNF169	up					hsa-miR-532-3p	OTUD7B							hsa-miR-663B	MAP7D1	hsa-miR-33a	HADHB	hsa-miR-30e-3p	ZCCHC14
hsa-miR-623	GPBP1L1	up					hsa-miR-539	CPSF2							hsa-miR-1248	PRICKLE2	hsa-miR-33a#	PCDH17	hsa-miR-30e-3p	ANKRD44
hsa-miR-708	GPM6A	up					hsa-miR-539	MEGF11							hsa-miR-1260	ATF6B	hsa-miR-33a#	GULP1	hsa-miR-30e-3p	PDK1
hsa-miR-708	FOXC1	up					hsa-miR-574-3p	CUL2							hsa-miR-1247	PEX10	hsa-miR-33a#	YAF2	hsa-miR-30e-3p	CNPY2
hsa-miR-708	ATP11C	up					hsa-miR-576-3p	ARHGAP26							hsa-miR-1260	AGO1	hsa-miR-33a#	LSM14A	hsa-miR-30e-3p	SLC12A6
hsa-miR-708	CLVS1	up					hsa-miR-595	MLLT4							hsa-miR-1260	XKR7	hsa-miR-33a#	CADM2	hsa-miR-30e-3p	SEMA3E
hsa-miR-138	GPR124	up					hsa-miR-598	JAG1							hsa-miR-1825	JPH3	hsa-miR-33a#	ATP8A1	hsa-miR-30e-3p	TPK1
hsa-miR-138	SLC41A2	up					hsa-miR-601	FBLN7							hsa-miR-1296	PDZK1IP1	hsa-miR-33a#	KIAA1551	hsa-miR-30e-3p	PCDH17
hsa-miR-138	PDE7B	up					hsa-miR-618	ZNF275							hsa-miR-1296	EGR2	Hsa-miR-93#	GTF2I	hsa-miR-378	NR2C2
hsa-miR-138	STEAP2	up					hsa-miR-624	PPP6R3							hsa-miR-1238	ACOX3	Hsa-miR-93#	SMURF2	hsa-miR-378	KIAA1522
hsa-miR-138	LSM14A	up					hsa-miR-624	EPT1							hsa-miR-135a	B3GALTL	hsa-miR-190b	NEUROD1	hsa-miR-378	UBN2
hsa-miR-138	SUV420H1	up					hsa-miR-625	SPIN1							hsa-miR-429	HIPK3	hsa-miR-190b	C20orf96	hsa-miR-378	KIAA1522
hsa-miR-138	L3MBTL3	up					hsa-miR-636	AP3M1							hsa-miR-429	ZEB1	hsa-miR-190b	SSBP3	hsa-miR-378	NR2C2
hsa-miR-126#	GRIK2	up					hsa-miR-646	RNF111							hsa-miR-429	ZEB2	hsa-miR-190b	HCFC1	hsa-miR-378	KIAA1522
hsa-miR-126#	MYEF2	up					hsa-miR-646	PTCD3							hsa-miR-429	TRIM33	hsa-miR-192#	RAB1A	hsa-miR-378	NR2C2
hsa-miR-126#	C5orf47	up					hsa-miR-646	AIM1							hsa-miR-429	TCEB1	hsa-miR-192#	PURG	hsa-miR-378	KIAA1522
hsa-miR-126#	RFX4	up					hsa-miR-655	C11orf58							hsa-miR-429	WASF3	hsa-miR-214#	IQSEC3	hsa-miR-378	NR2C2
hsa-miR-126#	CASK	up					hsa-miR-655	ARHGAP28							hsa-miR-429	LHFP	hsa-miR-214#	WASL	hsa-miR-378	KIAA1522
hsa-miR-126#	BRWD3	up					hsa-miR-655	CHIC1							hsa-miR-429	ARHGAP6	hsa-miR-34a#	MSR1	hsa-miR-378	KIAA1522
hsa-miR-126#	TBC1D15	up					hsa-miR-655	ARID2							hsa-miR-429	SLIT2	hsa-miR-34a#	ADGRF4	hsa-miR-378	NR2C2
hsa-miR-126#	DENND1B	up					hsa-miR-655	ZMYND8							hsa-miR-429	VASH2	hsa-miR-34a#	SCYL2	hsa-miR-378	IQSEC3
hsa-miR-126#	TRIM8	up					hsa-miR-655	YAF2							hsa-miR-429	RECK	hsa-miR-34a#	PDCD6IP	hsa-miR-378	GIPC3
hsa-miR-126#	PI15	up					hsa-miR-655	UBE2K							hsa-miR-429	PTPN21	hsa-miR-34a#	CAB39	hsa-miR-378	KIAA1522
hsa-miR-132	GTF2H1	up					hsa-miR-655	EFR3A							hsa-miR-429	NR5A2	hsa-miR-34a#	SHCBP1	hsa-miR-378	NR2C2
hsa-miR-212	GTF2H1	down					hsa-miR-655	TLE4							hsa-miR-32	DNAJB9	hsa-miR-34a#	TNF	hsa-miR-624	PPP6R3
hsa-miR-143	GXYLT1	up					hsa-miR-655	CASC4							hsa-miR-32	USP28	Hsa-miR-744#	FMR1	hsa-miR-624	EPT1
hsa-miR-143	PXDN	up					hsa-miR-655	HOOK3							hsa-miR-32	CD69	Hsa-miR-744#	SMG1	Hsa-miR-646	RNF111
hsa-miR-202	HAS2	down					hsa-miR-660	VDAC1							hsa-miR-32	SYNJ1	hsa-miR-409-3p	KIAA2022	Hsa-miR-646	PTCD3
hsa-miR-202	RBFOX1	down					hsa-miR-660	NPAS3							hsa-miR-32	EFR3A	hsa-miR-409-3p	YTHDF3	Hsa-miR-646	AIM1
hsa-miR-202	TAF5	down					hsa-miR-660	JPH1							hsa-miR-32	FBXW7	hsa-miR-374b#	SLIT3	hsa-miR-33a	ABCA1
hsa-miR-202	ZMIZ1	down					hsa-miR-660	ARHGAP36							hsa-miR-32	SLC12A5	hsa-miR-374b#	NHLRC2	hsa-miR-33a	CROT
hsa-miR-144#	HIC1	up					hsa-miR-744	PELI3							hsa-miR-222	TCF12	hsa-miR-374b#	CEBPB	hsa-miR-33a	HADHB
hsa-miR-484	HIPK1	up					hsa-miR-744#	FMR1							hsa-miR-222	PANK3	hsa-miR-374b#	RSF1	hsa-miR-33a#	PCDH17
hsa-miR-484	ZEB1	up					hsa-miR-744#	SMG1							hsa-miR-222	CDKN1B	hsa-miR-374b#	EN1	hsa-miR-33a#	GULP1
hsa-miR-484	ZEB2	up					hsa-miR-889	KIAA1324L							hsa-miR-222	GABRA1	hsa-miR-374b#	PARP8	hsa-miR-33a#	YAF2
hsa-miR-484	TRIM33	up					hsa-miR-9	SNX25							hsa-miR-138	GPR124	hsa-miR-374b#	ZSWIM6	hsa-miR-33a#	LSM14A
hsa-miR-429	HIPK3	up					hsa-miR-9	MDGA2							hsa-miR-138	FOXC1	hsa-miR-374b#	HIBADH	hsa-miR-33a#	CADM2
hsa-miR-429	TCEB1	up					hsa-miR-93#	SMURF2							hsa-miR-138	ATP11C	hsa-miR-374b#	UBE3A	hsa-miR-33a#	ATP8A1
hsa-miR-429	WASF3	up					hsa-miR-93#	GTF2I							hsa-miR-138	CLVS1	hsa-miR-520c-3p	RSBN1	hsa-miR-33a#	KIAA1551
hsa-miR-429	LHFP	up					hsa-miR-96#	ARL13B							hsa-miR-138	LSM14A	hsa-miR-520c-3p	YOD1	Hsa-miR-93#	GTF2I
hsa-miR-429	ARHGAP6	up					hsa-miR-98	SMARCAD1							hsa-miR-138	SUV420H1	hsa-miR-520c-3p	LATS2	Hsa-miR-93#	SMURF2
hsa-miR-429	SLIT2	up					hsa-miR-98	FAM178A							hsa-miR-138	L3MBTL3	hsa-miR-520c-3p	CYBRD1	hsa-miR-378	KIAA1522
hsa-miR-429	VASH2	up					hsa-miR-98	LIN28B							hsa-miR-380-5p	RNF111	hsa-miR-520c-3p	CROT	hsa-miR-378	NR2C2
hsa-miR-429	RECK	up					hsa-miR-99a	KBTBD8							hsa-miR-595	MLLT4	hsa-miR-520c-3p	OXR1	hsa-miR-378	KIAA1522
hsa-miR-429	PTPN21	up													Hsa-miR-96#	ARL13B	hsa-miR-520c-3p	NR2C2	hsa-miR-378	UBN2
hsa-miR-429	NR5A2	up													hsa-miR-34a#	CAB39	hsa-miR-550	MYH10	hsa-miR-378	KIAA1522
hsa-miR-505	HMGB1	up													hsa-miR-34a#	SNX4	hsa-miR-550	SEC24C	hsa-miR-378	NR2C2
hsa-miR-628-5p	HMGB3	down															hsa-miR-550	ATP2A3	hsa-miR-378	KIAA1522
hsa-miR-628-5p	CLIC5	down															hsa-miR-19b-1#	ANO3	hsa-miR-378	NR2C2
hsa-miR-122	HNRNPU	down															hsa-miR-19b-1#	CGGBP1	hsa-miR-378	KIAA1522
hsa-miR-122	SPEN	down															hsa-miR-26b#	CEP135	hsa-miR-378	NR2C2
hsa-miR-191#	HOXA5	down															hsa-miR-26b#	ZBTB6	hsa-miR-378	KIAA1522
hsa-miR-191#	RBAK	down															hsa-miR-26b#	SLIT2	hsa-miR-378	KIAA1522
hsa-miR-483-3p	IGF1	down															hsa-miR-26b#	PDE10A	hsa-miR-378	NR2C2
hsa-miR-483-3p	WASL	down															hsa-miR-338-5P	CUL2	hsa-miR-378	IQSEC3
hsa-miR-214#	IQSEC3	up															hsa-miR-338-5P	STAG2	hsa-miR-378	GIPC3
hsa-miR-125a-5p	IRF4	up															hsa-miR-338-5P	PHC3	hsa-miR-190b	NEUROD1
hsa-miR-125b	IRF4	down															hsa-miR-338-5P	CTGF	hsa-miR-190b	C20orf96
hsa-miR-125b	ENPEP	down															hsa-miR-1225-3P	TIMM17A	hsa-miR-190b	SSBP3
hsa-miR-125b	ACTL6A	down															hsa-miR-1225-3P	ATF6B	hsa-miR-190b	HCFC1
hsa-miR-125b	SPOPL	down															hsa-miR-1225-3P	AGO1	Hsa-miR-183#	SLAIN1
hsa-miR-9#	ITGB1	down															hsa-miR-1225-3P	RELT	Hsa-miR-183#	KCNK10
hsa-miR-9#	YOD1	down															hsa-miR-1225-3P	KLC4	Hsa-miR-183#	ITGB1
hsa-miR-9#	COL4A3BP	down															hsa-miR-1227	CLOCK	hsa-miR-192#	RAB1A
hsa-miR-598	JAG1	down															hsa-miR-1227	MOB4	hsa-miR-192#	PURG
hsa-miR-1825	JPH3	down															hsa-miR-1227	ZNF521	hsa-miR-214#	IQSEC3
hsa-miR-1825	LARP6	down															hsa-miR-1227	IRF2	hsa-miR-214#	WASL
hsa-miR-126	KANK2	down															hsa-miR-1227	CCNT2	hsa-miR-34a#	MSR1
hsa-miR-100	KBTBD8	down															hsa-miR-1227	ATP6V1B2	hsa-miR-34a#	ADGRF4
hsa-miR-99a	KBTBD8	down															hsa-miR-1227	MAT2B	hsa-miR-34a#	SCYL2
hsa-miR-99b	KBTBD8	up															hsa-miR-1285	FMOD	hsa-miR-34a#	PDCD6IP
hsa-miR-99b	BDNF	up															hsa-miR-1285	TRABD2B	hsa-miR-34a#	CAB39
hsa-miR-10b	KCNA6	up															hsa-miR-1285	TMEM41B	hsa-miR-34a#	SHCBP1
hsa-miR-501-3p	KCTD9	up															hsa-miR-1183	ST6GALNAC3	hsa-miR-34a#	TNF
hsa-miR-889	KIAA1324L	down															hsa-miR-1183	SEMA3E	Hsa-miR-744#	FMR1
hsa-miR-29a#	KIAA1549L	up															hsa-miR-1183	CNPY2	Hsa-miR-744#	SMG1
hsa-miR-29a#	YTHDF3	up															hsa-miR-1183	TPK1	hsa-miR-518f#	ZNF281
hsa-miR-409-3p	KIAA2022	down															hsa-miR-1183	UBE2L3	hsa-miR-518f#	FBXO3
hsa-miR-149	KIF2A	up															hsa-miR-663B	SLC4A8	hsa-miR-19b-1#	ANO3
hsa-miR-127	KIF3B	down															hsa-miR-663B	DCX	hsa-miR-19b-1#	CGGBP1
hsa-miR-127	SCN2A	down															hsa-miR-663B	MAP7D1	hsa-miR-26b#	CEP135
hsa-miR-127	PHTF2	down															hsa-miR-1260	AGO1	hsa-miR-26b#	ZBTB6
hsa-miR-127	WDR7	down															hsa-miR-1260	XKR7	hsa-miR-26b#	SLIT2
hsa-miR-30b	KLHL20	down															hsa-miR-1260	ATF6B	hsa-miR-26b#	PDE10A
hsa-miR-30b	SCN2A	down															hsa-miR-1260	RELT	hsa-miR-338-5P	CUL2
hsa-miR-30b	PHTF2	down															hsa-miR-1260	UBQLN4	hsa-miR-338-5P	STAG2
hsa-miR-30b	WDR7	down															hsa-miR-1247	PEX10	hsa-miR-338-5P	PHC3
hsa-miR-30b	RFX7	down															hsa-miR-1247	NPC1	hsa-miR-338-5P	CTGF
hsa-miR-30b	BRWD3	down																	hsa-miR-1225-3P	TIMM17A
hsa-miR-30b	EEA1	down																	hsa-miR-1225-3P	ATF6B
hsa-miR-30b	EED	down																	hsa-miR-1225-3P	AGO1
hsa-miR-30b	PLEKHM3	down																	hsa-miR-1225-3P	RELT
hsa-miR-30b	TNRC6A	down																	hsa-miR-1225-3P	KLC4
hsa-miR-30b	NT5E	down																	hsa-miR-1227	CLOCK
hsa-miR-30b	LHX8	down																	hsa-miR-1227	MOB4
hsa-miR-30b	CELSR3	down																	hsa-miR-1227	ZNF521
hsa-miR-30b	ANKRA2	down																	hsa-miR-1227	IRF2
hsa-miR-30b	YAF2	down																	hsa-miR-1227	CCNT2
hsa-miR-30c	RNF13	down																	hsa-miR-1227	ATP6V1B2
hsa-miR-30c	KLHL20	down																	hsa-miR-1227	MAT2B
hsa-miR-30c	BNC2	down																	hsa-miR-1275	YIPF6
hsa-miR-30c	PNRC2	down																	hsa-miR-1275	SRGAP1
hsa-miR-30c	RFX7	down																	hsa-miR-1275	SLC6A17
hsa-miR-30c	BRWD3	down																	hsa-miR-1275	GATAD2B
hsa-miR-30c	EEA1	down																	hsa-miR-1275	LZTS3
hsa-miR-30c	EED	down																	hsa-miR-1275	SLC9A1
hsa-miR-30c	PLEKHM3	down																	hsa-miR-1275	ZNF32
hsa-miR-30c	TNRC6A	down																	hsa-miR-1275	DIRAS2
hsa-miR-30c	NT5E	down																	hsa-miR-1275	MECP2
hsa-miR-30c	LHX8	down																	hsa-miR-1275	ZDHHC15
hsa-miR-30c	CELSR3	down																	hsa-miR-1275	GRIP2
hsa-miR-30c	ANKRA2	down																	hsa-miR-1275	VAMP2
hsa-miR-30c	YAF2	down																	hsa-miR-1275	IL13RA1
hsa-miR-15a#	LARP4	up																	hsa-miR-1275	SLC25A42
hsa-miR-15a#	NR2C2	up																	hsa-miR-1275	DDA1
hsa-miR-15a#	CYBRD1	up																	hsa-miR-1275	PEX5
hsa-miR-15a#	YOD1	up																	hsa-miR-1275	DEF8
hsa-miR-15a#	ZBTB4	up																	hsa-miR-1275	ACTB
hsa-miR-372	LATS2	up																	hsa-miR-1275	LRRC28
hsa-miR-372	RBMX	up																	hsa-miR-1275	NFASC
hsa-miR-372	UBA2	up																	hsa-miR-1275	MAP1A
hsa-miR-372	ZNF800	up																	hsa-miR-1275	PCDHGC3
hsa-miR-372	OXR1	up																	hsa-miR-1275	UBE2Z
hsa-miR-372	CROT	up																	hsa-miR-1275	WNT7B
hsa-miR-133b	LHFP	up																	hsa-miR-1275	SNPH
hsa-miR-133b	PTPLAD1	up																	hsa-miR-663B	SLC4A8
hsa-miR-133b	GLCCI1	up																	hsa-miR-663B	DCX
hsa-miR-1	LPPR4	down																	hsa-miR-1296	PDZK1IP1
hsa-miR-1	KIAA2022	down																	hsa-miR-1296	EGR2
hsa-miR-1	LPPR4	down
hsa-miR-1271	LRCH2	down
hsa-miR-1271	KIAA2022	down
hsa-miR-1271	LPPR4	down
hsa-miR-96	LRCH2	down
hsa-miR-769-5p	LRRTM2	up
hsa-miR-340#	LRTOMT	up
hsa-miR-340#	RBM27	up
hsa-miR-362	LUC7L3	down
hsa-miR-362	TCF4	down
hsa-miR-362	YY1	down
hsa-miR-629	MAML2	up
hsa-miR-629	PHF6	up
hsa-miR-629	ABHD3	up
hsa-miR-1244	MAP3K2	up
hsa-miR-1244	SLC4A8	up
hsa-miR-1244	DCX	up
hsa-miR-663B	MAP7D1	down
hsa-miR-663B	RASSF5	down
hsa-miR-532	MDFIC	down
hsa-miR-208b	MED13	down
hsa-miR-122#	MEF2C	down
hsa-miR-122#	PTPN12	down
hsa-miR-122#	NOVA1	down
hsa-miR-122#	KAT6A	down
hsa-miR-494	MFAP3L	down
hsa-miR-494	RAB9B	down
hsa-miR-494	CDK19	down
hsa-miR-494	SLAIN1	down
hsa-miR-494	AKAP7	down
hsa-miR-494	APPL1	down
hsa-miR-494	PITX2	down
hsa-miR-130a	MIER1	up
hsa-miR-130a	DDX6	up
hsa-miR-130a	KBTBD8	up
hsa-miR-130a	CLCN3	up
hsa-miR-130a	MYBL1	up
hsa-miR-130a	ACSL4	up
hsa-miR-130a	MMGT1	up
hsa-miR-595	MLLT4	up
hsa-miR-595	MOB4	up
hsa-miR-595	CACNB2	up
hsa-miR-595	TNPO1	up
hsa-miR-101	MPPE1	down
hsa-miR-101	CAPN5	down
hsa-miR-101	STC1	down
hsa-miR-101	ABHD17C	down
hsa-miR-101	FLRT3	down
hsa-miR-101	MYCN	down
hsa-miR-101	TSHZ3	down
hsa-miR-505#	MR1	down
hsa-miR-134	MTL5	down
hsa-miR-134	ZEB2	down
hsa-miR-134	ATP8A1	down
hsa-miR-134	DCP2	down
hsa-miR-200a	MYBL1	up
hsa-miR-200a	SYT4	up
hsa-miR-200a	TMEM170B	up
hsa-miR-200a	ZBTB34	up
hsa-miR-200a	DUSP3	up
hsa-miR-550	MYH10	down
hsa-miR-550	SEC24C	down
hsa-miR-550	ATP2A3	down
hsa-miR-214	NAA15	up
hsa-miR-337-5p	NCK2	down
hsa-miR-18a	NEDD9	up
hsa-miR-18b	NEDD9	up
hsa-miR-18b	PHF20L1	up
hsa-miR-190b	NEUROD1	up
hsa-miR-190b	C20orf96	up
hsa-miR-190b	SSBP3	up
hsa-miR-190b	HCFC1	up
Hsa-miR-149#	NFIX	up
Hsa-miR-149#	RFX7	up
Hsa-miR-149#	SPRY4	up
Hsa-miR-149#	SOX13	up
Hsa-miR-149#	NACC1	up
Hsa-miR-149#	PVRL1	up
Hsa-miR-149#	AR	up
Hsa-miR-149#	RAB5B	up
Hsa-miR-149#	DUSP8	up
Hsa-miR-149#	TNS1	up
Hsa-miR-149#	MKNK2	up
Hsa-miR-149#	SMARCD1	up
Hsa-miR-149#	RAP1GAP2	up
Hsa-miR-149#	RAB11B	up
Hsa-miR-149#	RAB35	up
Hsa-miR-149#	RAB3IL1	up
Hsa-miR-149#	RASSF3	up
Hsa-miR-149#	LRP1	up
Hsa-miR-149#	FAM131C	up
Hsa-miR-149#	WDTC1	up
Hsa-miR-149#	FFO2	up
Hsa-miR-149#	DUSP4	up
Hsa-miR-149#	FAIM2	up
Hsa-miR-149#	LENG8	up
Hsa-miR-511	NLK	down
Hsa-miR-511	NFIC	down
Hsa-miR-511	FAM129A	down
Hsa-miR-511	KHDRBS2	down
hsa-miR-652	NPTN	up
hsa-miR-652	KIAA1522	up
hsa-miR-422a	NR2C2	down
hsa-miR-422a	KIAA1522	down
hsa-miR-422a	UBN2	down
hsa-miR-422a	KIAA1522	down
hsa-miR-378	NR2C2	down
hsa-miR-378	KIAA1522	down
hsa-miR-378	IQSEC3	down
hsa-miR-378	GIPC3	down
hsa-miR-339-3p	KCNG4	up
hsa-miR-339-3p	NR3C1	up
hsa-miR-766	NR3C2	down
hsa-miR-1249	NRARP	up
hsa-miR-339-5p	NUAK1	up
hsa-miR-339-5p	BORA	up
hsa-miR-339-5p	PDE4B	up
hsa-miR-339-5p	TMPO	up
hsa-miR-23b	NUP50	down
hsa-miR-23b	TNRC6A	down
hsa-miR-23b	STX12	down
hsa-miR-23b	INTU	down
hsa-miR-23b	SEMA6D	down
hsa-miR-23b	PDE7A	down
hsa-miR-23b	CLCN3	down
hsa-miR-23b	AUH	down
hsa-miR-23b	SESN3	down
hsa-miR-23b	TMED5	down
hsa-miR-23b	ZNF138	down
hsa-miR-23b	KIAA1467	down
hsa-miR-23b	PPP4R4	down
hsa-miR-23b	CNOT6L	down
hsa-miR-23b	NEK6	down
hsa-miR-23b	NACC2	down
hsa-miR-23b	TRIL	down
hsa-miR-23b	AKAP11	down
hsa-miR-346	NXPH1	down
hsa-miR-451	OSR1	up
hsa-miR-451	STK17B	up
hsa-miR-451	ZCCHC11	up
hsa-miR-451	FOXN2	up
hsa-miR-186	OTUD4	up
hsa-miR-186	TMF1	up
hsa-miR-186	KIAA1432	up
hsa-miR-186	SIDT1	up
hsa-miR-186	PRKAA2	up
hsa-miR-186	ACSL4	up
hsa-miR-186	TBL1XR1	up
hsa-miR-186	ZC3H11A	up
hsa-miR-186	OSBPL8	up
hsa-miR-186	SHPRH	up
hsa-miR-186	TRAPPC8	up
hsa-miR-758	ELAVL1	down
hsa-miR-758	PALM2	down
hsa-miR-758	AKAP2	down
hsa-miR-324-5p	PBX1	down
hsa-miR-324-5p	GULP1	down
hsa-miR-324-5p	YAF2	down
hsa-miR-324-5p	LSM14A	down
hsa-miR-33a#	PCDH17	down
hsa-miR-33a#	CADM2	down
hsa-miR-33a#	ATP8A1	down
hsa-miR-33a#	KIAA1551	down
hsa-miR-193a-5p	PCDHAC2	down
hsa-miR-193a-5p	PKD2	down
hsa-miR-193a-5p	ZNF800	down
hsa-miR-193a-5p	EPHA4	down
hsa-miR-519d	PDCD1LG2	down
hsa-miR-519d	ZNFX1	down
hsa-miR-519d	FBXL5	down
hsa-miR-519d	EPHA4	down
hsa-miR-519d	FBXL5	down
hsa-miR-519d	ZNFX1	down
hsa-miR-519d	SLC40A1	down
hsa-miR-93	PDCD1LG2	down
hsa-miR-93	ZNF800	down
hsa-miR-93	PKD2	down
hsa-miR-93	SLC40A1	down
hsa-miR-487a	PDZD2	down
hsa-miR-487a	EGR2	down
hsa-miR-1296	PDZK1IP1	down
hsa-miR-1296	TIAM1	down
hsa-miR-1296	KRIT1	down
hsa-miR-1296	RBPJ	down
hsa-miR-21	PELI1	up
hsa-miR-21	ZNF367	up
hsa-miR-21	CPEB3	up
hsa-miR-181a-2#	PELI2	down
hsa-miR-181a-2#	FLI1	down
hsa-miR-181a-2#	SORBS1	down
hsa-miR-181a-2#	BLOC1S5	down
hsa-miR-181a-2#	ARID4A	down
hsa-miR-181a-2#	DAZL	down
hsa-miR-744	PELI3	down
hsa-miR-744	NPC1	down
hsa-miR-1247	PEX10	down
hsa-miR-1247	NEUROD1	down
hsa-miR-190	PHF20L1	up
hsa-miR-190	KCNA4	up
hsa-miR-190	PDE4D	up
hsa-miR-342-3p	PLEKHB2	up
hsa-miR-342-3p	EPT1	up
hsa-miR-624	PPP6R3	up
hsa-miR-624	CKAP4	up
hsa-miR-671-3p	PRAMEF12	down
hsa-miR-671-3p	EHF	down
hsa-miR-1248	PRICKLE2	down
hsa-miR-34b	PRKAR2B	down
hsa-miR-34b	VPS26A	down
hsa-miR-591	PRR14L	down
hsa-miR-503	PTK7	up
hsa-miR-503	GLCCI1	up
hsa-miR-503	LPPR4	up
hsa-miR-206	PTPLAD1	down
hsa-miR-206	PPM1A	down
hsa-miR-206	ZFHX4	down
hsa-miR-206	SYNJ1	down
hsa-miR-424	PTPN3	up
hsa-miR-424	ARID4B	up
hsa-miR-424	EPHA4	up
hsa-miR-424	PKD2	up
hsa-miR-424	CDCA4	up
hsa-miR-424	NUP50	up
hsa-miR-424	PAPPA	up
hsa-miR-424	LUZP1	up
hsa-miR-424	SLC13A3	up
hsa-miR-424	UNC80	up
hsa-miR-424	MTMR3	up
hsa-miR-424	PTPN4	up
hsa-miR-424	PHF19	up
hsa-miR-106b	ZNFX1	up
hsa-miR-106b	AMFR	up
hsa-miR-106b	PTPN4	up
hsa-miR-106b	PDCD1LG2	up
hsa-miR-106b	SLC40A1	up
hsa-miR-106b	FBXL5	up
hsa-miR-106b	ZNF800	up
hsa-miR-106b	ADARB1	up
hsa-miR-192#	RAB1A	down
hsa-miR-192#	PURG	down
hsa-miR-95	RAI14	up
hsa-miR-95	MROH2A	up
hsa-miR-95	UBE4B	up
hsa-miR-95	CXorf40A	up
hsa-miR-566	RALGAPB	down
hsa-miR-566	ANKIB1	down
hsa-miR-566	MAP3K7	down
hsa-miR-566	OSBPL6	down
hsa-miR-545	REEP1	up
hsa-miR-545	ETNK1	up
hsa-miR-545	CPSF6	up
hsa-miR-545	TRIP12	up
hsa-miR-545	CUL3	up
hsa-miR-545	USP9X	up
hsa-miR-545	CERS6	up
hsa-miR-545	ARGLU1	up
hsa-miR-600	RICTOR	up
hsa-miR-600	RICTOR	up
hsa-miR-600	CDK19	up
hsa-miR-600	FAM3C	up
hsa-let-7a#	RIMKLB	down
hsa-let-7a#	ABCA1	down
hsa-let-7a#	JAG1	down
hsa-let-7a#	SRSF2	down
hsa-let-7a#	EMP2	down
hsa-let-7a#	BTAF1	down
hsa-let-7a#	PUM2	down
hsa-let-7a#	DAAM1	down
hsa-let-7a#	FRS2	down
hsa-let-7a#	SNAPC1	down
hsa-let-7a#	SMARCA5	down
hsa-let-7a#	CCNA2	down
hsa-let-7a#	TMEM2	down
hsa-let-7a#	NUDT4	down
hsa-let-7a#	DCUN1D4	down
hsa-let-7a#	TRIM63	down
hsa-let-7a#	PAN3	down
hsa-let-7a#	CLOCK	down
hsa-let-7a#	TSHZ3	down
hsa-let-7a#	SMEK2	down
hsa-let-7a#	REV3L	down
hsa-let-7a#	AKAP9	down
hsa-let-7a#	CREBZF	down
hsa-let-7a#	CPEB3	down
hsa-let-7a#	NR3C1	down
hsa-let-7a#	YY1	down
hsa-let-7a#	VEZF1	down
hsa-let-7a#	CNOT6L	down
hsa-let-7a#	PTPRE	down
hsa-let-7a#	TME	down
Hsa-miR-509-5p	IDE	down
hsa-miR-380-5p	AIM1	up
hsa-miR-380-5p	PTCD3	up
hsa-miR-16-1#	RIN2	up
hsa-miR-16-1#	CNTN1	up
hsa-miR-16-1#	SLC12A6	up
hsa-miR-16-1#	RIN2	up
hsa-miR-16-1#	TM9SF2	up
hsa-miR-380-5p	RNF111	up
hsa-miR-646	RNF111	down
hsa-miR-646	NR2E1	down
hsa-miR-646	PAPPA	down
hsa-miR-646	INSR	down
hsa-miR-646	MGAT4A	down
Hsa-miR-509-5p	RNGTT	down
hsa-miR-31	RSBN1	down
hsa-miR-31	PIK3C2A	down
hsa-miR-31	SLC1A2	down
hsa-miR-31	SGMS1	down
hsa-miR-31	IDE	down
hsa-miR-675	RUNX1	down
hsa-miR-572	SEPT8	down
hsa-miR-572	PTPN9	down
hsa-miR-197	SERTAD4	down
hsa-miR-197	ZFAND5	down
hsa-miR-197	ANKRD13C	down
hsa-miR-197	HIPK1	down
hsa-miR-495	SESN3	up
hsa-miR-495	CADPS2	up
hsa-miR-495	PBRM1	up
hsa-miR-495	FEM1C	up
hsa-miR-523	MAFB	down
hsa-miR-523	IL36G	down
hsa-miR-542-5p	SGCZ	down
hsa-miR-542-5p	HHIP	down
hsa-miR-542-5p	USP33	down
hsa-miR-365	SGK1	down
hsa-miR-365	ACVR1	down
hsa-miR-365	NR1D2	down
hsa-miR-365	HHIP	down
hsa-miR-1290	SGOL1	down
hsa-miR-1290	SHISA7	down
hsa-miR-1290	HTRA3	down
hsa-miR-1290	RTKN2	down
hsa-miR-1290	OSBPL6	down
hsa-miR-425-5p	SH3RF1	down
hsa-miR-425-5p	MEF2A	down
hsa-miR-425-5p	BRD1	down
hsa-miR-425-5p	CDK13	down
hsa-miR-550	SHISA2	down
hsa-miR-550	MYH10	down
hsa-miR-550	SYT4	down
hsa-miR-550	ZNF763	down
hsa-miR-639	SIX1	down
hsa-miR-639	SLC16A2	down
hsa-miR-639	SMG7	down
hsa-miR-185	SIX2	down
hsa-miR-185	KCNK10	down
hsa-miR-185	ITGB1	down
hsa-miR-183	FNDC3A	down
hsa-miR-183	GABRA1	down
hsa-miR-183	ARID2	down
hsa-miR-183	SLAIN1	down
hsa-miR-144	SLC12A2	down
hsa-miR-144	DNAJB9	down
hsa-miR-144	USP28	down
hsa-miR-144	CD69	down
hsa-miR-144	ARID1A	down
hsa-miR-144	THAP1	down
hsa-miR-144	UBR3	down
hsa-miR-144	REL	down
hsa-miR-144	NFE2L2	down
hsa-miR-144	TNPO1	down
hsa-miR-144	RIN2	down
hsa-miR-144	TEK	down
hsa-miR-32	SLC12A5	up
hsa-miR-32	WNT7A	up
hsa-miR-32	PANX2	up
hsa-miR-361	WASL	down
hsa-miR-32	SYNJ1	up
hsa-miR-32	EFR3A	up
hsa-miR-32	FBXW7	up
hsa-miR-361	CLDN22	down
hsa-miR-361	PIK3CG	down
hsa-miR-361	TFAP2B	down
hsa-miR-361	RANBP17	down
hsa-miR-28-3p	SLC26A3	down
hsa-miR-28-3p	SLC7A11	down
hsa-miR-28-3p	FAM98A	down
hsa-miR-26a	SLC2A13	down
hsa-miR-26a	SLC7A11	down
hsa-miR-26a	FAM98A	down
hsa-miR-26b	TET2	down
hsa-miR-26b	STRADB	down
hsa-miR-26b	CASZ1	down
hsa-miR-26b	FAM98A	down
hsa-miR-26b	CDK8	down
hsa-miR-26b	SLC7A11	down
hsa-miR-26b	OTUD4	down
Hsa-miR-28	SLC37A4	down
Hsa-miR-28	TNS3	down
Hsa-miR-28	KIAA0355	down
Hsa-miR-28	FOXJ3	down
Hsa-miR-28	FAM126A	down
hsa-miR-20a#	SLC38A2	down
hsa-miR-20a#	YIPF6	down
hsa-miR-20a#	SRGAP1	down
hsa-miR-20a#	GATAD2B	down
hsa-miR-1275	SLC6A17	down
hsa-miR-1275	ZMYND11	down
hsa-miR-1275	LZTS3	down
hsa-miR-1275	SLC9A1	down
hsa-miR-1275	ZNF32	down
hsa-miR-1275	DIRAS2	down
hsa-miR-1275	MECP2	down
hsa-miR-1275	ZDHHC15	down
hsa-miR-1275	GRIP2	down
hsa-miR-1275	VAMP2	down
hsa-miR-1275	IL13RA1	down
hsa-miR-1275	SLC25A42	down
hsa-miR-1275	DDA1	down
hsa-miR-1275	PEX5	down
hsa-miR-1275	DEF8	down
hsa-miR-1275	ACTB	down
hsa-miR-1275	LRRC28	down
hsa-miR-1275	NFASC	down
hsa-miR-1275	MAP1A	down
hsa-miR-1275	PCDHGC3	down
hsa-miR-1275	UBE2Z	down
hsa-miR-1275	WNT7B	down
hsa-miR-1275	SNPH	down
hsa-miR-196b	NHLRC2	up
hsa-miR-196b	RSF1	up
hsa-miR-196b	CEBPB	up
hsa-miR-196b	SLC9A6	up
hsa-miR-374	SLIT3	up
hsa-miR-374	FAM178A	up
hsa-miR-374	LIN28B	up
hsa-miR-374	PARP8	up
hsa-miR-374	HIBADH	up
hsa-miR-374	ZSWIM6	up
hsa-miR-374	UBE3A	up
hsa-miR-374	EN1	up
hsa-let-7b	SMARCAD1	down
hsa-let-7b	FAM178A	down
hsa-let-7b	LIN28B	down
hsa-let-7c	SMARCAD1	down
hsa-let-7c	FAM178A	down
hsa-let-7c	LIN28B	down
hsa-let-7d	SMARCAD1	down
hsa-let-7d	FAM178A	down
hsa-let-7d	LIN28B	down
hsa-let-7e	SMARCAD1	down
hsa-let-7e	FAM178A	down
hsa-let-7e	LIN28B	down
hsa-let-7f	SMARCAD1	up
hsa-let-7f	FAM178A	up
hsa-let-7f	LIN28B	up
hsa-let-7g	SMARCAD1	down
hsa-let-7g	FAM178A	down
hsa-let-7g	LIN28B	down
hsa-miR-98	SMARCAD1	down
hsa-miR-98	FAM178A	down
hsa-miR-98	LIN28B	down
hsa-let-7a	HMGA2	up
hsa-let-7a	IGF2BP1	up
hsa-let-7a	FIGNL2	up
hsa-let-7a	LIN28B	up
hsa-let-7a	TRIM71	up
hsa-let-7a	NR6A1	up
hsa-let-7a	STARD13	up
hsa-let-7a	IGDCC3	up
hsa-let-7a	PRTG	up
hsa-let-7a	C14orf28	up
hsa-let-7a	ARID3B	up
hsa-miR-93#	SMURF2	down
hsa-miR-93#	DACT1	down
hsa-miR-93#	GLCCI1	down
hsa-miR-93#	AIFM1	down
hsa-miR-93#	SLC39A9	down
hsa-miR-452	SNAI2	up
hsa-miR-452	C3orf70	up
hsa-miR-452	DACT1	up
hsa-miR-452	CACNA2D1	up
hsa-miR-452	FAM8A1	up
hsa-miR-9	SOCS5	down
hsa-miR-9	ONECUT2	down
hsa-miR-9	POU2F1	down
hsa-miR-9	ARFGEF2	down
hsa-miR-9	PRTG	down
hsa-miR-9	PRDM6	down
hsa-miR-9	SLC50A1	down
hsa-miR-18a#	SNX8	up
hsa-miR-18a#	FEM1C	up
hsa-miR-100#	SOCS5	up
hsa-miR-100#	LDLR	up
hsa-miR-100#	RPS6KA5	up
hsa-miR-100#	B4GALT6	up
hsa-miR-148a	SOS2	down
hsa-miR-148a	FRMD5	down
hsa-miR-148a	HS3ST5	down
hsa-miR-148a	CDK19	down
hsa-miR-148a	ABCB7	down
hsa-miR-148a	SZRD1	down
hsa-miR-148a	ZFYVE26	down
hsa-miR-148a	MXD1	down
hsa-miR-148a	NPTN	down
hsa-miR-593	SPSB1	up
hsa-miR-593	NFASC	up
hsa-miR-593	NCOA1	up
hsa-miR-593	CHST2	up
hsa-miR-650	SRSF1	up
hsa-miR-650	EBF3	up
hsa-miR-650	STRADB	up
hsa-miR-650	RIMS4	up
hsa-miR-650	NCOA1	up
hsa-miR-650	AGPAT4	up
hsa-miR-650	NOVA1	up
hsa-miR-146b	SRSF6	up
hsa-miR-875-5p	SSFA2	down
hsa-miR-875-5p	DENR	down
hsa-miR-875-5p	KIAA1211	down
hsa-miR-875-5p	EGLN1	down
hsa-miR-1183	ST6GALNAC3	down
hsa-miR-1183	SEMA3E	down
hsa-miR-1183	CNPY2	down
hsa-miR-1183	TPK1	down
hsa-miR-1183	UBE2L3	down
hsa-miR-30a-3p	STAU1	down
hsa-miR-30a-3p	ARMC8	down
hsa-miR-30a-3p	CUL3	down
hsa-miR-30a-3p	CDC73	down
hsa-miR-30a-3p	ZCCHC14	down
hsa-miR-30a-3p	UBE2G1	down
hsa-miR-30a-3p	SLC12A6	down
hsa-miR-30a-3p	PANK3	down
hsa-miR-30a-3p	ANKRD44	down
hsa-miR-30a-3p	PDK1	down
hsa-miR-455-3p	STK17B	down
hsa-miR-483-5p	STK40	down
hsa-miR-483-5p	ZFHX4	down
hsa-miR-483-5p	SYNJ1	down
hsa-miR-483-5p	IPO7	down
hsa-miR-195	STRADB	up
hsa-miR-195	DNAJB9	up
hsa-miR-195	EFR3A	up
hsa-miR-195	SLC12A5	up
hsa-miR-195	CDCA4	up
hsa-miR-195	NUP50	up
hsa-miR-195	PAPPA	up
hsa-miR-195	LUZP1	up
hsa-miR-195	SLC13A3	up
hsa-miR-195	UNC80	up
hsa-miR-195	HSPA4L	up
hsa-miR-195	MTMR3	up
hsa-miR-195	PTPN4	up
hsa-miR-195	PHF19	up
hsa-miR-195	ZBTB44	up
hsa-miR-92a	SYNJ1	down
hsa-miR-92a	RPS6KA5	down
hsa-miR-92a	B4GALT6	down
hsa-miR-92a	NPTN	down
hsa-miR-92a	USP28	down
hsa-miR-92a	FBXW7	down
hsa-miR-92a	CD69	down
hsa-miR-148b	SZRD1	down
hsa-miR-148b	ABCB7	down
hsa-miR-148b	CDK19	down
hsa-miR-148b	ZFYVE26	down
hsa-miR-148b	LDLR	down
hsa-miR-148b	SOS2	down
hsa-miR-148b	MXD1	down
hsa-miR-191	TAF5	down
hsa-miR-191	OSBPL3	down
hsa-miR-191	FIGN	down
hsa-miR-191	S1PR1	down
hsa-miR-181c	TBC1D1	up
hsa-miR-181c	PDE5A	up
hsa-miR-181c	TNPO1	up
hsa-miR-181c	MTMR12	up
hsa-miR-181c	PROX1	up
hsa-miR-181c	C2CD5	up
hsa-miR-31#	TCEB1	up
hsa-miR-31#	TRIM33	up
hsa-miR-31#	LHFP	up
hsa-miR-31#	PTPN21	up
hsa-miR-200b	TCEB1	up
hsa-miR-200b	PANK3	up
hsa-miR-200b	CDKN1B	up
hsa-miR-200b	GABRA1	up
hsa-miR-200b	ARHGAP6	up
hsa-miR-200b	VASH2	up
hsa-miR-200b	HIPK3	up
hsa-miR-200b	NR5A2	up
hsa-miR-200b	ZEB2	up
hsa-miR-200b	WASF3	up
hsa-miR-200b	ZEB1	up
hsa-miR-200b	RECK	up
hsa-miR-200b	SLIT2	up
hsa-miR-1224-3P	PJA2	up
hsa-miR-1224-3P	KLC4	up
hsa-miR-328	ATF6B	down
hsa-miR-328	AGO1	down
hsa-miR-328	RELT	down
hsa-miR-1303	DAB2IP	down
hsa-miR-222	TCF12	up
hsa-miR-328	TCF7L2	down
hsa-miR-1224-3P	TIMM17A	up
hsa-miR-455	TMED2	down
hsa-miR-455	CLOCK	down
hsa-miR-455	USP9X	down
hsa-miR-1303	TMEM108	down
hsa-miR-1303	PLEKHO2	down
hsa-miR-1303	PLCB1	down
hsa-miR-486-3p	CCDC97	up
hsa-miR-486-3p	RTL5	up
hsa-miR-486-3p	PLCB1	up
hsa-miR-486-3p	MARK2	up
hsa-miR-486-3p	PLEKHO2	up
hsa-miR-486-3p	TMEM132E	up
hsa-miR-486-3p	NAA60	up
hsa-miR-486-3p	TRIOBP	up
hsa-miR-542-3p	TMEM65	down
hsa-miR-542-3p	C2orf49	down
hsa-miR-542-3p	GDF10	down
hsa-miR-139-5p	TNPO1	down
hsa-miR-139-5p	CELSR3	down
hsa-miR-139-5p	LHX8	down
hsa-miR-139-5p	EED	down
hsa-miR-30d	TNRC6A	down
hsa-miR-30d	KIAA1467	down
hsa-miR-30d	ZNF138	down
hsa-miR-30d	PDE4B	down
hsa-miR-30d	SCN2A	down
hsa-miR-30d	ANKRA2	down
hsa-miR-30d	BRWD3	down
hsa-miR-30d	PLEKHM3	down
hsa-miR-30d	NT5E	down
hsa-miR-30d	PHTF2	down
hsa-miR-30d	YAF2	down
hsa-miR-30d	WDR7	down
hsa-miR-30d	RFX7	down
hsa-miR-30d	EEA1	down
hsa-miR-30d	POLR3E	down
hsa-miR-30d	KLHL20	down
hsa-miR-23a	TNRC6A	up
hsa-miR-23a	YAF2	up
hsa-miR-23a	POLR3E	up
hsa-miR-23a	PHTF2	up
hsa-miR-23a	TMPO	up
hsa-miR-23a	TMED5	up
hsa-miR-23a	SEMA6D	up
hsa-miR-23a	PDE7A	up
hsa-miR-23a	STX12	up
hsa-miR-23a	NEK6	up
hsa-miR-23a	NUP50	up
hsa-miR-23a	AKAP11	up
hsa-miR-23a	TRIL	up
hsa-miR-23a	PPP4R4	up
hsa-miR-23a	AUH	up
hsa-miR-23a	NACC2	up
hsa-miR-23a	CLCN3	up
hsa-miR-23a	INTU	up
hsa-miR-23a	BORA	up
hsa-miR-23a	CNOT6L	up
hsa-miR-23a	SESN3	up
hsa-miR-30a-5p	TNRC6A	up
hsa-miR-30a-5p	ANKRA2	up
hsa-miR-30a-5p	LHX8	up
hsa-miR-30a-5p	CELSR3	up
hsa-miR-30a-5p	EED	up
hsa-miR-30a-5p	WDR7	up
hsa-miR-30a-5p	BRWD3	up
hsa-miR-30a-5p	SCN2A	up
hsa-miR-30a-5p	KLHL20	up
hsa-miR-30a-5p	EEA1	up
hsa-miR-30a-5p	RFX7	up
hsa-miR-30a-5p	PLEKHM3	up
hsa-miR-30a-5p	NT5E	up
hsa-miR-15b#	C5orf30	down
hsa-miR-15b#	CLOCK	down
hsa-miR-15b#	PTPRJ	down
hsa-miR-15b#	EYS	down
hsa-miR-512-3p	TRHDE	up
hsa-miR-512-3p	PTPN21	up
hsa-miR-512-3p	LHFP	up
hsa-miR-512-3p	TCEB1	up
hsa-miR-200c	TRIM33	up
hsa-miR-200c	ZEB1	up
hsa-miR-200c	WASF3	up
hsa-miR-200c	ARHGAP6	up
hsa-miR-200c	VASH2	up
hsa-miR-200c	ZEB2	up
hsa-miR-200c	HIPK3	up
hsa-miR-200c	RECK	up
hsa-miR-200c	NR5A2	up
hsa-miR-518d	TSN	down
hsa-miR-518d	LHFP	down
hsa-miR-518d	RBMX	down
hsa-miR-133a	UBA2	up
hsa-miR-133a	HIBADH	up
hsa-miR-133a	SLIT3	up
hsa-miR-133a	NHLRC2	up
hsa-miR-374b#	UBE3A	up
hsa-miR-374b#	AQP4	up
hsa-miR-374b#	CEBPB	up
hsa-miR-374b#	RSF1	up
hsa-miR-374b#	EN1	up
hsa-miR-374b#	PARP8	up
hsa-miR-374b#	ZSWIM6	up
hsa-miR-331-5p	UBL3	down
hsa-miR-331-5p	TNRC6C	down
hsa-miR-331-5p	AVIL	down
hsa-miR-145#	UBN1	up
hsa-miR-145#	RAP2C	up
hsa-miR-145#	ZDHHC2	up
hsa-miR-145#	DDX6	up
hsa-miR-378	PHC3	down
hsa-miR-378	KLK4	down
hsa-miR-378	NR2C2	down
hsa-miR-378	NKX3-1	down
hsa-miR-378	KIAA1522	down
hsa-miR-92a-1#	UBQLN4	down
hsa-miR-92a-1#	FBXO11	down
hsa-miR-92a-1#	CLIC5	down
hsa-miR-92a-1#	NPTX1	down
hsa-miR-130b#	UNC5D	down
hsa-miR-130b#	ZBTB20	down
hsa-miR-130b#	NPTX1	down
hsa-miR-130b#	CLIC5	down
hsa-miR-130b#	ZNF704	down
hsa-miR-22#	WDR47	up
hsa-miR-345	YEATS2	down
hsa-miR-345	LRP2	down
hsa-miR-345	YAF2	down
hsa-miR-345	HLCS	down
hsa-miR-335	ZBTB10	down
hsa-miR-335	LRP2	down
hsa-miR-335	YAF2	down
hsa-miR-335	HLCS	down
hsa-miR-335	CHD9	down
hsa-miR-335	SLC9A2	down
hsa-miR-335	ATRNL1	down
hsa-miR-335	IGSF3	down
hsa-miR-335	MCAM	down
hsa-miR-335	ZMYM4	down
hsa-miR-335#	ZBTB10	down
hsa-miR-335#	CHD9	down
hsa-miR-335#	SLC9A2	down
hsa-miR-335#	ATRNL1	down
hsa-miR-335#	IGSF3	down
hsa-miR-335#	MCAM	down
hsa-miR-335#	ZMYM4	down
hsa-miR-335#	KCNQ5	down
hsa-miR-200b#	ZC3H12C	up
hsa-miR-200b#	SYNJ1	up
hsa-miR-200b#	CDCA4	up
hsa-miR-200b#	NUP50	up
hsa-miR-15b	ZFHX4	down
hsa-miR-15b	SYNJ1	down
hsa-miR-15b	CDCA4	down
hsa-miR-15b	NUP50	down
hsa-miR-15b	PAPPA	down
hsa-miR-15b	LUZP1	down
hsa-miR-15b	SLC13A3	down
hsa-miR-15b	UNC80	down
hsa-miR-15b	MTMR3	down
hsa-miR-15b	PTPN4	down
hsa-miR-15b	PHF19	down
hsa-miR-497	ZFHX4	up
hsa-miR-497	SYNJ1	up
hsa-miR-497	CDCA4	up
hsa-miR-497	NUP50	up
hsa-miR-497	PAPPA	up
hsa-miR-497	LUZP1	up
hsa-miR-497	SLC13A3	up
hsa-miR-497	UNC80	up
hsa-miR-497	MTMR3	up
hsa-miR-497	PTPN4	up
hsa-miR-497	PHF19	up
hsa-miR-15a	ZFHX4	up
hsa-miR-15a	SYNJ1	up
hsa-miR-15a	SLC9A6	up
hsa-miR-15a	IPO7	up
hsa-miR-15a	PAPPA	up
hsa-miR-15a	LUZP1	up
hsa-miR-15a	SLC13A3	up
hsa-miR-15a	UNC80	up
hsa-miR-15a	MTMR3	up
hsa-miR-15a	PTPN4	up
hsa-miR-15a	PHF19	up
hsa-miR-15a	ZBTB44	up
hsa-miR-16	ZFHX4	up
hsa-miR-16	BAI3	up
hsa-miR-16	AFF4	up
hsa-miR-16	DIAPH2	up
hsa-miR-16	CDCA4	up
hsa-miR-16	NUP50	up
hsa-miR-16	PAPPA	up
hsa-miR-16	LUZP1	up
hsa-miR-16	SLC13A3	up
hsa-miR-16	UNC80	up
hsa-miR-16	MTMR3	up
hsa-miR-16	PTPN4	up
hsa-miR-16	PHF19	up
hsa-miR-16	ZBTB44	up
hsa-miR-885-5p	ZNF367	down
hsa-miR-885-5p	GALNT3	down
hsa-miR-885-5p	C9orf3	down
hsa-miR-885-5p	TMEM135	down
hsa-miR-885-5p	CTNNB1	down
hsa-miR-1286	CCNT2	up
hsa-miR-1286	ATP6V1B2	up
hsa-miR-142-5p	DIAPH2	up
hsa-miR-142-5p	ZFPM2	up
hsa-miR-142-5p	BOD1L1	up
hsa-miR-142-5p	DMD	up
hsa-miR-142-5p	ITGAV	up
hsa-miR-142-5p	MAP3K2	up
hsa-miR-27b#	SCD5	up
hsa-miR-27b#	PYROXD1	up
hsa-miR-27b#	RBM39	up
hsa-miR-618	ZNF275	down
hsa-miR-618	ATP11B	down
hsa-miR-618	NCOR1	down
hsa-miR-618	HHIP	down
hsa-miR-885-5p	ZNF367	down
hsa-miR-1286	ZNF423	up
hsa-miR-1227	ZNF521	down
hsa-miR-1227	MAT2B	down
hsa-miR-1227	CLOCK	down
hsa-miR-1227	MOB4	down
hsa-miR-431	ZNF644	up
hsa-miR-140	ZNF800	down
hsa-miR-140	ARID4B	down
hsa-miR-140	ADARB1	down
hsa-miR-140	PTPN4	down
hsa-miR-106a	ZNF800	down
hsa-miR-106a	ARID4B	down
hsa-miR-106a	ADARB1	down
hsa-miR-106a	PTPN4	down
hsa-miR-106a	PKD2	down
hsa-miR-106a	GAB1	down
hsa-miR-106a	SLC40A1	down
hsa-miR-106a	ZNFX1	down
hsa-miR-106a	FBXL5	down
hsa-miR-106a	EPHA4	down
hsa-miR-106a	PDCD1LG2	down
hsa-miR-17	ZNF800	down
hsa-miR-17	RSBN1	down
hsa-miR-17	YOD1	down
hsa-miR-17	LATS2	down
hsa-miR-17	PKD2	down
hsa-miR-17	GAB1	down
hsa-miR-17	SLC40A1	down
hsa-miR-17	ZNFX1	down
hsa-miR-17	FBXL5	down
hsa-miR-17	EPHA4	down
hsa-miR-17	PDCD1LG2	down
hsa-miR-520c-3p	ZNF800	up
hsa-miR-520c-3p	CYBRD1	up
hsa-miR-520c-3p	CROT	up
hsa-miR-520c-3p	OXR1	up
hsa-miR-520c-3p	NR2C2	up
Hsa-miR-592	NFIA	down
Hsa-miR-592	PAFAH1B1	down
Hsa-miR-592	PLXNA2	down
hsa-miR-1286	ALPK1	up
hsa-miR-1286	MAFB	up
hsa-miR-1286	NFAT5	up
hsa-miR-1286	FBXO11	up
